# Supplementary material for: Surveillance of tick-borne pathogens in ticks collected from Swiss residents
Source: Parasit Vectors. 2026 May 4;19:255. doi: 10.1186/s13071-026-07363-8 (PMC13285383; doi:10.1186/s13071-026-07363-8)
Supplement: Supplementary file 2 — Supplementary Material 2. [file 13071_2026_7363_MOESM2_ESM.xlsx]

## Sheet: Summary_Statistics
Metric	Count	Percentage
Total Samples Analysed	1056	100
Samples with No Infections	704	66.67
Single Infections	293	27.75
Double Infections	55	5.21
Triple Infections	3	0.28
Four or More Infections	1	0.09
Any Co-infection (≥2)	59	5.59

## Sheet: 2_infections
Sample_ID	Pathogens	Count
22537	Anaplasma phagocytophilum; Chlamydiales	2
43445	Anaplasma phagocytophilum; Chlamydiales	2
25490	Babesia spp.; Neoehrlichia mikurensis	2
47630	Borrelia spp.; Anaplasma phagocytophilum	2
49076	Borrelia spp.; Anaplasma phagocytophilum	2
13930	Borrelia spp.; Babesia spp.	2
20363	Borrelia spp.; Babesia spp.	2
12515	Borrelia spp.; Chlamydiales	2
14068	Borrelia spp.; Chlamydiales	2
22449	Borrelia spp.; Chlamydiales	2
13540	Borrelia spp.; Neoehrlichia mikurensis	2
13564	Borrelia spp.; Neoehrlichia mikurensis	2
14788	Borrelia spp.; Neoehrlichia mikurensis	2
15088	Borrelia spp.; Neoehrlichia mikurensis	2
16441	Borrelia spp.; Neoehrlichia mikurensis	2
18610	Borrelia spp.; Neoehrlichia mikurensis	2
19412	Borrelia spp.; Neoehrlichia mikurensis	2
19902	Borrelia spp.; Neoehrlichia mikurensis	2
20081	Borrelia spp.; Neoehrlichia mikurensis	2
21780	Borrelia spp.; Neoehrlichia mikurensis	2
22005	Borrelia spp.; Neoehrlichia mikurensis	2
22295	Borrelia spp.; Neoehrlichia mikurensis	2
23421	Borrelia spp.; Neoehrlichia mikurensis	2
23477	Borrelia spp.; Neoehrlichia mikurensis	2
34947	Borrelia spp.; Neoehrlichia mikurensis	2
35574	Borrelia spp.; Neoehrlichia mikurensis	2
36364	Borrelia spp.; Neoehrlichia mikurensis	2
39013	Borrelia spp.; Neoehrlichia mikurensis	2
40995	Borrelia spp.; Neoehrlichia mikurensis	2
43055	Borrelia spp.; Neoehrlichia mikurensis	2
48203	Borrelia spp.; Neoehrlichia mikurensis	2
48234	Borrelia spp.; Neoehrlichia mikurensis	2
48272	Borrelia spp.; Neoehrlichia mikurensis	2
48368	Borrelia spp.; Neoehrlichia mikurensis	2
49392	Borrelia spp.; Neoehrlichia mikurensis	2
14023	Borrelia spp.; Rickettsia spp.	2
14811	Borrelia spp.; Rickettsia spp.	2
19610	Borrelia spp.; Rickettsia spp.	2
21825	Borrelia spp.; Rickettsia spp.	2
22812	Borrelia spp.; Rickettsia spp.	2
25066	Borrelia spp.; Rickettsia spp.	2
27478	Borrelia spp.; Rickettsia spp.	2
40043	Borrelia spp.; Rickettsia spp.	2
42667	Borrelia spp.; Rickettsia spp.	2
43585	Borrelia spp.; Rickettsia spp.	2
45960	Borrelia spp.; Rickettsia spp.	2
47916	Borrelia spp.; Rickettsia spp.	2
15998	Rickettsia spp.; Babesia spp.	2
39762	Rickettsia spp.; Babesia spp.	2
45912	Rickettsia spp.; Babesia spp.	2
13976	Rickettsia spp.; Chlamydiales	2
18065	Rickettsia spp.; Chlamydiales	2
18410	Rickettsia spp.; Chlamydiales	2
17238	Rickettsia spp.; Neoehrlichia mikurensis	2
41391	Rickettsia spp.; Neoehrlichia mikurensis	2

## Sheet: 3_infections
Sample_ID	Pathogens	Count
12450	Borrelia spp.; Rickettsia spp.; Babesia spp.	3
12844	Borrelia spp.; Rickettsia spp.; Neoehrlichia mikurensis	3
44636	Borrelia spp.; Rickettsia spp.; Babesia spp.	3

## Sheet: 4_infections
Sample_ID	Pathogens	Count
19836	Borrelia spp.; Rickettsia spp.; Babesia spp.; Neoehrlichia mikurensis	4
