# Supplementary material for: Surveillance of tick-borne pathogens in ticks collected from Swiss residents
Source: Parasit Vectors. 2026 May 4;19:255. doi: 10.1186/s13071-026-07363-8 (PMC13285383; doi:10.1186/s13071-026-07363-8)
Supplement: Supplementary file 3 — Supplementary Material 3. [file 13071_2026_7363_MOESM3_ESM.xlsx]

## Sheet: dev_stage_statistics
Pathogen	Larva_prevalence (%)	Nymph_prevalence (%)	Adult_prevalence (%)
Borrelia spp.	6.9	16.82	16.67
Borrelia miyamotoi	1.72	1.89	3.12
Rickettsia spp.	12.07	11.36	25
Rickettsia helvetica	13.33	10.42	8.82
Anaplasma phagocytophilum	0	1.78	3.12
Babesia spp.	1.72	1.67	2.08
Babesia microti	1.72	0.11	1.04
Neoehrlichia mikurensis	1.72	5.35	4.17
Francisella tularensis	0	0.11	0
Chlamydiales	0	1.22	8.33
Any Pathogen	18.97	32.63	48.96
