# Supplementary material for: Surveillance of tick-borne pathogens in ticks collected from Swiss residents
Source: Parasit Vectors. 2026 May 4;19:255. doi: 10.1186/s13071-026-07363-8 (PMC13285383; doi:10.1186/s13071-026-07363-8)
Supplement: Supplementary file 4 — Supplementary Material 4. [file 13071_2026_7363_MOESM4_ESM.xlsx]

## Sheet: Table.S3
postcode_prefix	postcodes	region	total_ticks_received	percent_of_total_ticks	total_all_pathogens
10	1000, 1008, 1018, 1024, 1037, 1040, 1042, 1053, 1058, 1071, 1078, 1081, 1082, 1085	Region Lausanne, Echallens (North-West)	20	1.93	8
11	1148, 1169, 1176, 1180, 1188, 1195, 1196	Region Morges, Rolle	10	0.97	6
12	1233, 1239, 1242, 1270, 1272, 1273, 1275, 1278, 1281, 1290	Canton of Geneva and Region Nyon	15	1.45	6
13	1338, 1353, 1355	Region between Lausanne and Yverdon	3	0.29	2
14	1400, 1410, 1424, 1429, 1433, 1450, 1462, 1470	Yverdon, Estavayer-le-Lac	11	1.06	7
15	1566, 1568, 1580	Moudon, Lucens, Avenches (VD/FR)	4	0.39	1
16	1616, 1617, 1628, 1637, 1659, 1661, 1665, 1666, 1669, 1678, 1681, 1699	Romont, Bulle	15	1.45	3
17	1700, 1723, 1732, 1742, 1747, 1762, 1772, 1782, 1786	Region Fribourg to Lake Murten	13	1.26	3
18	1805, 1815, 1854, 1868, 1880, 1890, 1891, 1893, 1895, 1896	Eastern shore of Lake Geneva (Vevey, Montreux), Chablais (Aigle, Monthey, St. Maurice VD/VS)	11	1.06	5
19	1926, 1933, 1936, 1965, 1966, 1973	Lower Valais (Martigny, Sion) without Region Sierre	6	0.58	1
20	2000, 2014, 2022, 2034, 2067, 2068, 2072, 2088	Region Neuchâtel	17	1.64	9
21	2108, 2123	Val de Travers NE, Boudry	2	0.19	0
23	2362	La Chaux-de-Fonds, Franches-Montagnes, Val-de-Ruz	1	0.1	1
24	2400, 2416	Le Locle, La Sagne	2	0.19	2
25	2502, 2504, 2505, 2512, 2515, 2516, 2520, 2536, 2537, 2540, 2542, 2544, 2554, 2555, 2557, 2560, 2562	Region Biel/Bienne, Lake Biel, Grenchen, Courtelary	31	3	14
26	2604, 2610, 2615, 2616	Vallon de St. Imier	5	0.48	1
27	2710, 2735, 2740	Bernese Jura (Tavannes, Tramelan, Moutier, Franches Montagnes)	4	0.39	1
28	2800, 2823, 2863	Delémont	3	0.29	1
29	2900, 2903, 2923, 2932, 2950	Ajoie (Porrentruy)	5	0.48	1
30	3004, 3007, 3008, 3011, 3012, 3014, 3018, 3027, 3032, 3033, 3038, 3043, 3045, 3052, 3054, 3065, 3072, 3073, 3076, 3083, 3084, 3098	City of Bern and agglomeration	63	6.09	20
31	3112, 3114, 3122, 3125, 3148, 3176, 3186	Southern agglomeration of Bern	15	1.45	3
32	3206, 3235, 3257, 3270, 3282	Seeland (Aarberg, Ins, Kerzers, Lyss)	8	0.77	4
33	3302, 3315, 3323, 3324, 3325, 3326, 3372, 3377	Region between Bern and Solothurn	9	0.87	5
34	3400, 3414, 3421, 3424, 3427, 3428, 3432, 3436, 3437, 3453	Region Burgdorf, Oberaargau (except Langenthal)	21	2.03	5
35	3510, 3531, 3552, 3555	Emmental	12	1.16	2
36	3600, 3608, 3613, 3617, 3618, 3622, 3629, 3633, 3645, 3646, 3653	Region Thun	13	1.26	4
37	3700, 3717, 3718, 3723, 3758	Region Spiez, Simmental	8	0.77	1
38	3806, 3812, 3813, 3852, 3855	Region Interlaken, Haslital	6	0.58	5
39	3914, 3961, 3963, 3975, 3978	Upper Valais with region Sierre, Crans Montana	6	0.58	2
40	4052	City of Basel	4	0.39	3
41	4102, 4106, 4112, 4123, 4125, 4144, 4145, 4153	Leimental, Birstal, Riehen, Bettingen, Pratteln	9	0.87	4
42	4202, 4206, 4207, 4232, 4234, 4242, 4246, 4254	Laufental, Schwarzbubenland	17	1.64	5
43	4313, 4316, 4323	Western Fricktal (Rheinfelden, Stein AG)	4	0.39	0
44	4402, 4410, 4416, 4435, 4450, 4451, 4456, 4457, 4462, 4463, 4495	Basel-Country	35	3.38	14
45	4522, 4537, 4538, 4539, 4556, 4573, 4578	Region Solothurn	8	0.77	2
46	4600, 4623, 4633, 4634, 4652, 4663, 4665	Region Olten	16	1.55	7
47	4702, 4704, 4716, 4718	Region Oensingen, Balsthal	4	0.39	2
48	4800, 4852	Region Zofingen	5	0.48	0
49	4900, 4911, 4922	Region Langenthal	5	0.48	5
50	5000, 5018, 5022, 5033, 5034, 5035, 5042, 5057, 5074, 5075, 5079, 5082	City of Aarau and Region, eastern Fricktal (Frick, Laufenburg)	12	1.16	6
51	5116	Region Wildegg, Schinznach	1	0.1	0
52	5223, 5225, 5272	Region Brugg, Mettauertal	10	0.97	4
53	5303, 5330	Region Turgi to Koblenz	2	0.19	2
54	5400, 5408, 5417, 5420, 5425, 5426, 5436, 5442	Region Baden, Wettingen	22	2.13	11
56	5605, 5628, 5630, 5634	Region Lenzburg, Wohlen, Bremgarten, Muri (Freiamt)	8	0.77	2
57	5722	Region Kulm, Beinwil, Kölliken, Safenwil	1	0.1	0
60	6003, 6005, 6006, 6010, 6016, 6017, 6030, 6032, 6034, 6037, 6047, 6052, 6060, 6062, 6072, 6074, 6078	Region Lucerne, Obwalden	32	3.09	17
61	6142, 6166, 6196	Entlebuch, Willisau	3	0.29	2
62	6210, 6216, 6233, 6244, 6252, 6288, 6289	Region Sempach, Sursee, Hochdorf	12	1.16	6
63	6300, 6317, 6318, 6343, 6373, 6376, 6388	Canton of Zug, Nidwalden	11	1.06	3
64	6418, 6430, 6432, 6442, 6468, 6484	Canton of Schwyz (except Ausserschwyz), Canton of Uri	6	0.58	3
65	6500, 6515, 6516, 6527, 6528, 6535, 6543, 6545, 6558, 6574, 6582, 6584, 6593, 6596	Region Bellinzona, Misox, Val Calanca	27	2.61	11
66	6605, 6611, 6612, 6632, 6633, 6647, 6648, 6655, 6658, 6664, 6673, 6677, 6695	Locarno, Valle Maggia, Val Verzasca	33	3.19	12
67	6705, 6707, 6719, 6747	Leventina, Val Blenio	5	0.48	3
68	6802, 6803, 6809, 6810, 6821, 6865, 6874	Mendrisotto	12	1.16	1
69	6922, 6935, 6944, 6951, 6960, 6965	Region Lugano	11	1.06	3
70	7000, 7012, 7013, 7016, 7017, 7031	Chur, Schanfigg (Arosa), Domat/Ems, Flims	9	0.87	1
71	7130, 7141, 7165, 7172, 7180	Bündner Oberland	5	0.48	2
73	7312, 7315	Bündner Herrschaft, Landquart, Sargans	3	0.29	1
74	7402, 7403, 7411, 7414, 7417, 7425, 7430, 7433	Hinterrhein, Albula	21	2.03	4
76	7606	Bergell	1	0.1	0
80	8001, 8005, 8006, 8008, 8032, 8037, 8044, 8045, 8047, 8048, 8049, 8051, 8053, 8057	City of Zurich	49	4.73	25
81	8105, 8107, 8114, 8117, 8125, 8126, 8127, 8133, 8135, 8142, 8143, 8152, 8180, 8192, 8193, 8194, 8196	Region Zürcher Unterland	39	3.77	17
82	8200, 8203, 8208, 8222, 8228, 8234, 8235, 8240, 8274, 8280	Region Schaffhausen, Kreuzlingen, Büsingen am Hochrhein (German enclave)	22	2.13	9
83	8302, 8303, 8305, 8308, 8309, 8312, 8317, 8335, 8340, 8342, 8344, 8345, 8352, 8355, 8357, 8360, 8363, 8372, 8376	Kloten, Zürcher Oberland, Hinwil, Hinterthurgau	40	3.86	15
84	8400, 8404, 8405, 8406, 8408, 8412, 8416, 8424, 8426, 8453, 8472, 8475, 8478, 8486, 8489, 8492, 8494	Region Winterthur, Tösstal	42	4.06	19
85	8500, 8508, 8512, 8532, 8536, 8555, 8570	Region Frauenfeld, Weinfelden, Amriswil, Romanshorn	15	1.45	4
86	8600, 8606, 8608, 8610, 8614, 8618, 8625, 8626, 8627, 8633, 8645	Region Dübendorf, Zürcher Oberland, See (SG)	21	2.03	13
87	8700, 8702, 8703, 8708, 8712, 8713, 8717, 8718, 8730, 8750, 8752, 8754, 8762	Region Right shore of Lake Zurich, Gaster/See (SG), Canton Glarus	24	2.32	10
88	8800, 8803, 8807, 8808, 8815, 8816, 8824, 8843, 8852, 8856, 8858, 8863, 8864, 8868, 8872, 8873, 8877, 8881, 8888, 8894	Region Linkes Zürichseeufer, Ausserschwyz (March, Höfe, Einsiedeln SZ), Glarner Unterland, Sarganserland/Lake Walen	30	2.9	12
89	8902, 8903, 8906, 8907, 8912, 8915, 8942, 8952, 8957, 8962, 8967	Region Limmattal, Albis, Knonauer Amt, Mutschellen and Kelleramt	34	3.29	14
90	9011, 9033, 9054	Region St. Gallen, Appenzell	4	0.39	4
92	9200, 9203, 9243	Region Gossau, Flawil, Uzwil, Bischofszell	3	0.29	1
94	9442, 9463, 9465, 9475, 9479, 9490, 9497	Region Rorschach, Rheintal, Liechtenstein	8	0.77	1
95	9506, 9508, 9545, 9546, 9556	Region Wil	9	0.87	6
96	9608, 9630	Toggenburg	2	0.19	1
