# Supplementary material for: Surveillance of tick-borne pathogens in ticks collected from Swiss residents
Source: Parasit Vectors. 2026 May 4;19:255. doi: 10.1186/s13071-026-07363-8 (PMC13285383; doi:10.1186/s13071-026-07363-8)
Supplement: Supplementary file 5 — Supplementary Material 5. [file 13071_2026_7363_MOESM5_ESM.xlsx]

## Sheet: Borrelia spp.
Summary Statistics:
Statistic	Value
Test Type	Fisher's Exact Test
P-value	0.676632
Significant (α=0.05)	No
Overall Prevalence (%)	16.33
Total Samples Tested	1035
Total Positive Cases	169
Number of Regions	76
Prevalence by Two-Digit Postal Region:
TwoDigits	Total_Tested	Positive_Cases	Prevalence_Percent
38	6	3	50
90	4	2	50
96	2	1	50
14	11	5	45.45
11	10	4	40
49	5	2	40
67	5	2	40
71	5	2	40
32	8	3	37.5
64	6	2	33.33
92	3	1	33.33
46	16	4	25
50	12	3	25
60	32	8	25
62	12	3	25
84	42	10	23.81
36	13	3	23.08
54	22	5	22.73
82	22	5	22.73
25	31	7	22.58
33	9	2	22.22
41	9	2	22.22
12	15	3	20
83	40	8	20
34	21	4	19.05
74	21	4	19.05
86	21	4	19.05
18	11	2	18.18
69	11	2	18.18
20	17	3	17.65
89	34	6	17.65
19	6	1	16.67
39	6	1	16.67
87	24	4	16.67
88	30	5	16.67
81	39	6	15.38
31	15	2	13.33
85	15	2	13.33
45	8	1	12.5
56	8	1	12.5
94	8	1	12.5
80	49	6	12.24
30	63	7	11.11
65	27	3	11.11
95	9	1	11.11
10	20	2	10
52	10	1	10
63	11	1	9.09
66	33	3	9.09
35	12	1	8.33
17	13	1	7.69
16	15	1	6.67
42	17	1	5.88
44	35	2	5.71
13	3	0	0
15	4	0	0
21	2	0	0
23	1	0	0
24	2	0	0
26	5	0	0
27	4	0	0
28	3	0	0
29	5	0	0
37	8	0	0
40	4	0	0
43	4	0	0
47	4	0	0
48	5	0	0
51	1	0	0
53	2	0	0
57	1	0	0
61	3	0	0
68	12	0	0
70	9	0	0
73	3	0	0
76	1	0	0
Regional Risk Analysis: Each Region vs All Other Regions:
Note: P-values are Bonferroni-corrected for multiple comparisons
Region	Region_Positive	Region_Total	Region_Prevalence	Other_Regions_Positive	Other_Regions_Total	Other_Regions_Prevalence	Prevalence_Difference	P_Value_TwoSided	P_Value_Higher	Adjusted_P_TwoSided	Adjusted_P_Higher	Significantly_Different	Significantly_Higher	Odds_Ratio	OR_CI_Lower	OR_CI_Upper
38	3	6	50	166	1029	16.13	33.87	0.058533	0.058533	1	1	FALSE	FALSE	5.186	0.689	39.066
90	2	4	50	167	1031	16.2	33.8	0.126937	0.126937	1	1	FALSE	FALSE	5.161	0.372	71.808
14	5	11	45.45	164	1024	16.02	29.43	0.0219	0.0219	1	1	FALSE	FALSE	4.361	1.04	17.376
11	4	10	40	165	1025	16.1	23.9	0.064472	0.064472	1	1	FALSE	FALSE	3.469	0.712	14.815
67	2	5	40	167	1030	16.21	23.79	0.189426	0.189426	1	1	FALSE	FALSE	3.439	0.285	30.264
49	2	5	40	167	1030	16.21	23.79	0.189426	0.189426	1	1	FALSE	FALSE	3.439	0.285	30.264
71	2	5	40	167	1030	16.21	23.79	0.189426	0.189426	1	1	FALSE	FALSE	3.439	0.285	30.264
32	3	8	37.5	166	1027	16.16	21.34	0.127805	0.127805	1	1	FALSE	FALSE	3.107	0.478	16.143
64	2	6	33.33	167	1029	16.23	17.1	0.254873	0.254873	1	1	FALSE	FALSE	2.578	0.231	18.15
92	1	3	33.33	168	1032	16.28	17.05	0.414554	0.414554	1	1	FALSE	FALSE	2.568	0.043	49.58
60	8	32	25	161	1003	16.05	8.95	0.219414	0.135731	1	1	FALSE	FALSE	1.742	0.664	4.097
46	4	16	25	165	1019	16.19	8.81	0.313589	0.257185	1	1	FALSE	FALSE	1.724	0.4	5.778
50	3	12	25	166	1023	16.23	8.77	0.426505	0.310231	1	1	FALSE	FALSE	1.72	0.296	6.986
62	3	12	25	166	1023	16.23	8.77	0.426505	0.310231	1	1	FALSE	FALSE	1.72	0.296	6.986
84	10	42	23.81	159	993	16.01	7.8	0.198879	0.131567	1	1	FALSE	FALSE	1.638	0.704	3.501
36	3	13	23.08	166	1022	16.24	6.84	0.455895	0.35883	1	1	FALSE	FALSE	1.546	0.271	6.091
82	5	22	22.73	164	1013	16.19	6.54	0.385288	0.282984	1	1	FALSE	FALSE	1.522	0.433	4.376
54	5	22	22.73	164	1013	16.19	6.54	0.385288	0.282984	1	1	FALSE	FALSE	1.522	0.433	4.376
25	7	31	22.58	162	1004	16.14	6.44	0.32604	0.230936	1	1	FALSE	FALSE	1.515	0.542	3.702
33	2	9	22.22	167	1026	16.28	5.94	0.646105	0.446472	1	1	FALSE	FALSE	1.469	0.148	7.806
41	2	9	22.22	167	1026	16.28	5.94	0.646105	0.446472	1	1	FALSE	FALSE	1.469	0.148	7.806
83	8	40	20	161	995	16.18	3.82	0.513301	0.323014	1	1	FALSE	FALSE	1.295	0.506	2.936
12	3	15	20	166	1020	16.27	3.73	0.722686	0.453934	1	1	FALSE	FALSE	1.286	0.23	4.836
34	4	21	19.05	165	1014	16.27	2.78	0.764064	0.456795	1	1	FALSE	FALSE	1.21	0.293	3.776
86	4	21	19.05	165	1014	16.27	2.78	0.764064	0.456795	1	1	FALSE	FALSE	1.21	0.293	3.776
74	4	21	19.05	165	1014	16.27	2.78	0.764064	0.456795	1	1	FALSE	FALSE	1.21	0.293	3.776
69	2	11	18.18	167	1024	16.31	1.87	0.697573	0.558316	1	1	FALSE	FALSE	1.14	0.119	5.578
18	2	11	18.18	167	1024	16.31	1.87	0.697573	0.558316	1	1	FALSE	FALSE	1.14	0.119	5.578
89	6	34	17.65	163	1001	16.28	1.37	0.813748	0.489466	1	1	FALSE	FALSE	1.102	0.367	2.769
20	3	17	17.65	166	1018	16.31	1.34	0.748848	0.542774	1	1	FALSE	FALSE	1.1	0.2	4.002
87	4	24	16.67	165	1011	16.32	0.35	1	0.568893	1	1	FALSE	FALSE	1.025	0.252	3.116
88	5	30	16.67	164	1005	16.32	0.35	1	0.558102	1	1	FALSE	FALSE	1.026	0.302	2.782
39	1	6	16.67	168	1029	16.33	0.34	1	0.657838	1	1	FALSE	FALSE	1.025	0.022	9.244
19	1	6	16.67	168	1029	16.33	0.34	1	0.657838	1	1	FALSE	FALSE	1.025	0.022	9.244
81	6	39	15.38	163	996	16.37	-0.99	1	0.633735	1	1	FALSE	FALSE	0.929	0.313	2.295
85	2	15	13.33	167	1020	16.37	-3.04	1	0.731248	1	1	FALSE	FALSE	0.786	0.085	3.521
31	2	15	13.33	167	1020	16.37	-3.04	1	0.731248	1	1	FALSE	FALSE	0.786	0.085	3.521
45	1	8	12.5	168	1027	16.36	-3.86	1	0.761045	1	1	FALSE	FALSE	0.731	0.016	5.747
56	1	8	12.5	168	1027	16.36	-3.86	1	0.761045	1	1	FALSE	FALSE	0.731	0.016	5.747
94	1	8	12.5	168	1027	16.36	-3.86	1	0.761045	1	1	FALSE	FALSE	0.731	0.016	5.747
80	6	49	12.24	163	986	16.53	-4.29	0.553335	0.839252	1	1	FALSE	FALSE	0.705	0.241	1.701
95	1	9	11.11	168	1026	16.37	-5.26	1	0.800367	1	1	FALSE	FALSE	0.639	0.014	4.816
65	3	27	11.11	166	1008	16.47	-5.36	0.602831	0.844088	1	1	FALSE	FALSE	0.634	0.121	2.125
30	7	63	11.11	162	972	16.67	-5.56	0.294084	0.914193	1	1	FALSE	FALSE	0.625	0.236	1.409
52	1	10	10	168	1025	16.39	-6.39	1	0.83325	1	1	FALSE	FALSE	0.567	0.013	4.139
10	2	20	10	167	1015	16.45	-6.45	0.758229	0.86388	1	1	FALSE	FALSE	0.564	0.063	2.394
63	1	11	9.09	168	1024	16.41	-7.32	1	0.860743	1	1	FALSE	FALSE	0.51	0.012	3.626
66	3	33	9.09	166	1002	16.57	-7.48	0.340754	0.926483	1	1	FALSE	FALSE	0.504	0.097	1.65
35	1	12	8.33	168	1023	16.42	-8.09	0.702298	0.883726	1	1	FALSE	FALSE	0.463	0.011	3.224
17	1	13	7.69	168	1022	16.44	-8.75	0.705605	0.902935	1	1	FALSE	FALSE	0.424	0.01	2.901
16	1	15	6.67	168	1020	16.47	-9.8	0.487693	0.932395	1	1	FALSE	FALSE	0.362	0.009	2.413
42	1	17	5.88	168	1018	16.5	-10.62	0.335055	0.952951	1	1	FALSE	FALSE	0.316	0.008	2.064
44	2	35	5.71	167	1000	16.7	-10.99	0.102349	0.985899	1	1	FALSE	FALSE	0.303	0.035	1.203
13	0	3	0	169	1032	16.38	-16.38	1	1	1	1	FALSE	FALSE	0	0	12.435
61	0	3	0	169	1032	16.38	-16.38	1	1	1	1	FALSE	FALSE	0	0	12.435
73	0	3	0	169	1032	16.38	-16.38	1	1	1	1	FALSE	FALSE	0	0	12.435
28	0	3	0	169	1032	16.38	-16.38	1	1	1	1	FALSE	FALSE	0	0	12.435
40	0	4	0	169	1031	16.39	-16.39	1	1	1	1	FALSE	FALSE	0	0	7.785
15	0	4	0	169	1031	16.39	-16.39	1	1	1	1	FALSE	FALSE	0	0	7.785
47	0	4	0	169	1031	16.39	-16.39	1	1	1	1	FALSE	FALSE	0	0	7.785
27	0	4	0	169	1031	16.39	-16.39	1	1	1	1	FALSE	FALSE	0	0	7.785
43	0	4	0	169	1031	16.39	-16.39	1	1	1	1	FALSE	FALSE	0	0	7.785
26	0	5	0	169	1030	16.41	-16.41	1	1	1	1	FALSE	FALSE	0	0	5.608
48	0	5	0	169	1030	16.41	-16.41	1	1	1	1	FALSE	FALSE	0	0	5.608
29	0	5	0	169	1030	16.41	-16.41	1	1	1	1	FALSE	FALSE	0	0	5.608
37	0	8	0	169	1027	16.46	-16.46	0.366759	1	1	1	FALSE	FALSE	0	0	3.005
70	0	9	0	169	1026	16.47	-16.47	0.369252	1	1	1	FALSE	FALSE	0	0	2.597
68	0	12	0	169	1023	16.52	-16.52	0.233132	1	1	1	FALSE	FALSE	0	0	1.84

## Sheet: B. miyamotoi
Summary Statistics:
Statistic	Value
Test Type	Fisher's Exact Test
P-value	0.679632
Significant (α=0.05)	No
Overall Prevalence (%)	2.03
Total Samples Tested	1035
Total Positive Cases	21
Number of Regions	76
Prevalence by Two-Digit Postal Region:
TwoDigits	Total_Tested	Positive_Cases	Prevalence_Percent
19	6	1	16.67
38	6	1	16.67
56	8	1	12.5
33	9	1	11.11
41	9	1	11.11
14	11	1	9.09
18	11	1	9.09
87	24	2	8.33
46	16	1	6.25
42	17	1	5.88
74	21	1	4.76
84	42	2	4.76
54	22	1	4.55
88	30	1	3.33
25	31	1	3.23
30	63	2	3.17
60	32	1	3.12
80	49	1	2.04
10	20	0	0
11	10	0	0
12	15	0	0
13	3	0	0
15	4	0	0
16	15	0	0
17	13	0	0
20	17	0	0
21	2	0	0
23	1	0	0
24	2	0	0
26	5	0	0
27	4	0	0
28	3	0	0
29	5	0	0
31	15	0	0
32	8	0	0
34	21	0	0
35	12	0	0
36	13	0	0
37	8	0	0
39	6	0	0
40	4	0	0
43	4	0	0
44	35	0	0
45	8	0	0
47	4	0	0
48	5	0	0
49	5	0	0
50	12	0	0
51	1	0	0
52	10	0	0
53	2	0	0
57	1	0	0
61	3	0	0
62	12	0	0
63	11	0	0
64	6	0	0
65	27	0	0
66	33	0	0
67	5	0	0
68	12	0	0
69	11	0	0
70	9	0	0
71	5	0	0
73	3	0	0
76	1	0	0
81	39	0	0
82	22	0	0
83	40	0	0
85	15	0	0
86	21	0	0
89	34	0	0
90	4	0	0
92	3	0	0
94	8	0	0
95	9	0	0
96	2	0	0
Regional Risk Analysis: Each Region vs All Other Regions:
Note: P-values are Bonferroni-corrected for multiple comparisons
Region	Region_Positive	Region_Total	Region_Prevalence	Other_Regions_Positive	Other_Regions_Total	Other_Regions_Prevalence	Prevalence_Difference	P_Value_TwoSided	P_Value_Higher	Adjusted_P_TwoSided	Adjusted_P_Higher	Significantly_Different	Significantly_Higher	Odds_Ratio	OR_CI_Lower	OR_CI_Upper
38	1	6	16.67	20	1029	1.94	14.73	0.115995	0.115995	1	1	FALSE	FALSE	10.016	0.203	95.757
19	1	6	16.67	20	1029	1.94	14.73	0.115995	0.115995	1	1	FALSE	FALSE	10.016	0.203	95.757
56	1	8	12.5	20	1027	1.95	10.55	0.151726	0.151726	1	1	FALSE	FALSE	7.155	0.152	60.038
33	1	9	11.11	20	1026	1.95	9.16	0.169071	0.169071	1	1	FALSE	FALSE	6.259	0.135	50.67
41	1	9	11.11	20	1026	1.95	9.16	0.169071	0.169071	1	1	FALSE	FALSE	6.259	0.135	50.67
18	1	11	9.09	20	1024	1.95	7.14	0.202754	0.202754	1	1	FALSE	FALSE	5.002	0.11	38.403
14	1	11	9.09	20	1024	1.95	7.14	0.202754	0.202754	1	1	FALSE	FALSE	5.002	0.11	38.403
87	2	24	8.33	19	1011	1.88	6.45	0.082778	0.082778	1	1	FALSE	FALSE	4.732	0.504	21.698
46	1	16	6.25	20	1019	1.96	4.29	0.281365	0.281365	1	1	FALSE	FALSE	3.323	0.075	23.782
42	1	17	5.88	20	1018	1.96	3.92	0.296175	0.296175	1	1	FALSE	FALSE	3.113	0.071	22.078
84	2	42	4.76	19	993	1.91	2.85	0.208156	0.208156	1	1	FALSE	FALSE	2.559	0.28	11.218
74	1	21	4.76	20	1014	1.97	2.79	0.352559	0.352559	1	1	FALSE	FALSE	2.482	0.057	17.156
54	1	22	4.55	20	1013	1.97	2.58	0.365968	0.365968	1	1	FALSE	FALSE	2.361	0.054	16.246
88	1	30	3.33	20	1005	1.99	1.34	0.464112	0.464112	1	1	FALSE	FALSE	1.697	0.04	11.374
25	1	31	3.23	20	1004	1.99	1.24	0.47531	0.47531	1	1	FALSE	FALSE	1.639	0.038	10.957
30	2	63	3.17	19	972	1.95	1.22	0.369336	0.369336	1	1	FALSE	FALSE	1.644	0.182	7.072
60	1	32	3.12	20	1003	1.99	1.13	0.486285	0.486285	1	1	FALSE	FALSE	1.585	0.037	10.577
80	1	49	2.04	20	986	2.03	0.01	1	0.642539	1	1	FALSE	FALSE	1.006	0.024	6.565
92	0	3	0	21	1032	2.03	-2.03	1	1	1	1	FALSE	FALSE	0	0	120.76
13	0	3	0	21	1032	2.03	-2.03	1	1	1	1	FALSE	FALSE	0	0	120.76
61	0	3	0	21	1032	2.03	-2.03	1	1	1	1	FALSE	FALSE	0	0	120.76
73	0	3	0	21	1032	2.03	-2.03	1	1	1	1	FALSE	FALSE	0	0	120.76
28	0	3	0	21	1032	2.03	-2.03	1	1	1	1	FALSE	FALSE	0	0	120.76
40	0	4	0	21	1031	2.04	-2.04	1	1	1	1	FALSE	FALSE	0	0	76.296
37	0	8	0	21	1027	2.04	-2.04	1	1	1	1	FALSE	FALSE	0	0	29.955
26	0	5	0	21	1030	2.04	-2.04	1	1	1	1	FALSE	FALSE	0	0	55.332
15	0	4	0	21	1031	2.04	-2.04	1	1	1	1	FALSE	FALSE	0	0	76.296
48	0	5	0	21	1030	2.04	-2.04	1	1	1	1	FALSE	FALSE	0	0	55.332
45	0	8	0	21	1027	2.04	-2.04	1	1	1	1	FALSE	FALSE	0	0	29.955
67	0	5	0	21	1030	2.04	-2.04	1	1	1	1	FALSE	FALSE	0	0	55.332
47	0	4	0	21	1031	2.04	-2.04	1	1	1	1	FALSE	FALSE	0	0	76.296
90	0	4	0	21	1031	2.04	-2.04	1	1	1	1	FALSE	FALSE	0	0	76.296
27	0	4	0	21	1031	2.04	-2.04	1	1	1	1	FALSE	FALSE	0	0	76.296
64	0	6	0	21	1029	2.04	-2.04	1	1	1	1	FALSE	FALSE	0	0	43.244
94	0	8	0	21	1027	2.04	-2.04	1	1	1	1	FALSE	FALSE	0	0	29.955
49	0	5	0	21	1030	2.04	-2.04	1	1	1	1	FALSE	FALSE	0	0	55.332
39	0	6	0	21	1029	2.04	-2.04	1	1	1	1	FALSE	FALSE	0	0	43.244
29	0	5	0	21	1030	2.04	-2.04	1	1	1	1	FALSE	FALSE	0	0	55.332
43	0	4	0	21	1031	2.04	-2.04	1	1	1	1	FALSE	FALSE	0	0	76.296
71	0	5	0	21	1030	2.04	-2.04	1	1	1	1	FALSE	FALSE	0	0	55.332
32	0	8	0	21	1027	2.04	-2.04	1	1	1	1	FALSE	FALSE	0	0	29.955
68	0	12	0	21	1023	2.05	-2.05	1	1	1	1	FALSE	FALSE	0	0	18.484
69	0	11	0	21	1024	2.05	-2.05	1	1	1	1	FALSE	FALSE	0	0	20.445
63	0	11	0	21	1024	2.05	-2.05	1	1	1	1	FALSE	FALSE	0	0	20.445
11	0	10	0	21	1025	2.05	-2.05	1	1	1	1	FALSE	FALSE	0	0	22.883
50	0	12	0	21	1023	2.05	-2.05	1	1	1	1	FALSE	FALSE	0	0	18.484
62	0	12	0	21	1023	2.05	-2.05	1	1	1	1	FALSE	FALSE	0	0	18.484
95	0	9	0	21	1026	2.05	-2.05	1	1	1	1	FALSE	FALSE	0	0	25.96
52	0	10	0	21	1025	2.05	-2.05	1	1	1	1	FALSE	FALSE	0	0	22.883
70	0	9	0	21	1026	2.05	-2.05	1	1	1	1	FALSE	FALSE	0	0	25.96
17	0	13	0	21	1022	2.05	-2.05	1	1	1	1	FALSE	FALSE	0	0	16.849
36	0	13	0	21	1022	2.05	-2.05	1	1	1	1	FALSE	FALSE	0	0	16.849
35	0	12	0	21	1023	2.05	-2.05	1	1	1	1	FALSE	FALSE	0	0	18.484
20	0	17	0	21	1018	2.06	-2.06	1	1	1	1	FALSE	FALSE	0	0	12.444
85	0	15	0	21	1020	2.06	-2.06	1	1	1	1	FALSE	FALSE	0	0	14.323
12	0	15	0	21	1020	2.06	-2.06	1	1	1	1	FALSE	FALSE	0	0	14.323
16	0	15	0	21	1020	2.06	-2.06	1	1	1	1	FALSE	FALSE	0	0	14.323
31	0	15	0	21	1020	2.06	-2.06	1	1	1	1	FALSE	FALSE	0	0	14.323
34	0	21	0	21	1014	2.07	-2.07	1	1	1	1	FALSE	FALSE	0	0	9.844
82	0	22	0	21	1013	2.07	-2.07	1	1	1	1	FALSE	FALSE	0	0	9.353
86	0	21	0	21	1014	2.07	-2.07	1	1	1	1	FALSE	FALSE	0	0	9.844
10	0	20	0	21	1015	2.07	-2.07	1	1	1	1	FALSE	FALSE	0	0	10.389
65	0	27	0	21	1008	2.08	-2.08	1	1	1	1	FALSE	FALSE	0	0	7.477
89	0	34	0	21	1001	2.1	-2.1	1	1	1	1	FALSE	FALSE	0	0	5.823
66	0	33	0	21	1002	2.1	-2.1	1	1	1	1	FALSE	FALSE	0	0	6.015
44	0	35	0	21	1000	2.1	-2.1	1	1	1	1	FALSE	FALSE	0	0	5.643
81	0	39	0	21	996	2.11	-2.11	1	1	1	1	FALSE	FALSE	0	0	5.019
83	0	40	0	21	995	2.11	-2.11	1	1	1	1	FALSE	FALSE	0	0	4.883

## Sheet: Rickettsia spp.
Summary Statistics:
Statistic	Value
Test Type	Fisher's Exact Test
P-value	0.012999
Significant (α=0.05)	Yes
Overall Prevalence (%)	12.66
Total Samples Tested	1035
Total Positive Cases	131
Number of Regions	76
Prevalence by Two-Digit Postal Region:
TwoDigits	Total_Tested	Positive_Cases	Prevalence_Percent
23	1	1	100
24	2	2	100
53	2	2	100
49	5	3	60
40	4	2	50
95	9	4	44.44
86	21	9	42.86
13	3	1	33.33
28	3	1	33.33
61	3	1	33.33
15	4	1	25
47	4	1	25
90	4	1	25
44	35	8	22.86
66	33	7	21.21
29	5	1	20
52	10	2	20
80	49	9	18.37
63	11	2	18.18
81	39	7	17.95
38	6	1	16.67
39	6	1	16.67
64	6	1	16.67
65	27	4	14.81
54	22	3	13.64
82	22	3	13.64
88	30	4	13.33
25	31	4	12.9
32	8	1	12.5
37	8	1	12.5
45	8	1	12.5
56	8	1	12.5
60	32	4	12.5
84	42	5	11.9
20	17	2	11.76
33	9	1	11.11
41	9	1	11.11
70	9	1	11.11
11	10	1	10
30	63	6	9.52
14	11	1	9.09
18	11	1	9.09
89	34	3	8.82
35	12	1	8.33
50	12	1	8.33
68	12	1	8.33
87	24	2	8.33
17	13	1	7.69
12	15	1	6.67
16	15	1	6.67
31	15	1	6.67
85	15	1	6.67
46	16	1	6.25
42	17	1	5.88
10	20	1	5
83	40	2	5
19	6	0	0
21	2	0	0
26	5	0	0
27	4	0	0
34	21	0	0
36	13	0	0
43	4	0	0
48	5	0	0
51	1	0	0
57	1	0	0
62	12	0	0
67	5	0	0
69	11	0	0
71	5	0	0
73	3	0	0
74	21	0	0
76	1	0	0
92	3	0	0
94	8	0	0
96	2	0	0
Regional Risk Analysis: Each Region vs All Other Regions:
Note: P-values are Bonferroni-corrected for multiple comparisons
Region	Region_Positive	Region_Total	Region_Prevalence	Other_Regions_Positive	Other_Regions_Total	Other_Regions_Prevalence	Prevalence_Difference	P_Value_TwoSided	P_Value_Higher	Adjusted_P_TwoSided	Adjusted_P_Higher	Significantly_Different	Significantly_Higher	Odds_Ratio	OR_CI_Lower	OR_CI_Upper
49	3	5	60	128	1030	12.43	47.57	0.016357	0.016357	1	1	FALSE	FALSE	10.524	1.194	127.255
40	2	4	50	129	1031	12.51	37.49	0.08032	0.08032	1	1	FALSE	FALSE	6.969	0.501	96.957
95	4	9	44.44	127	1026	12.38	32.06	0.018566	0.018566	1	1	FALSE	FALSE	5.647	1.106	26.618
86	9	21	42.86	122	1014	12.03	30.83	0.000494	0.000494	0.037562	0.037562	TRUE	TRUE	5.469	1.991	14.474
13	1	3	33.33	130	1032	12.6	20.73	0.333958	0.333958	1	1	FALSE	FALSE	3.463	0.058	67.047
61	1	3	33.33	130	1032	12.6	20.73	0.333958	0.333958	1	1	FALSE	FALSE	3.463	0.058	67.047
28	1	3	33.33	130	1032	12.6	20.73	0.333958	0.333958	1	1	FALSE	FALSE	3.463	0.058	67.047
15	1	4	25	130	1031	12.61	12.39	0.418504	0.418504	1	1	FALSE	FALSE	2.308	0.044	28.986
47	1	4	25	130	1031	12.61	12.39	0.418504	0.418504	1	1	FALSE	FALSE	2.308	0.044	28.986
90	1	4	25	130	1031	12.61	12.39	0.418504	0.418504	1	1	FALSE	FALSE	2.308	0.044	28.986
44	8	35	22.86	123	1000	12.3	10.56	0.071862	0.06381	1	1	FALSE	FALSE	2.111	0.81	4.912
66	7	33	21.21	124	1002	12.38	8.83	0.175539	0.112043	1	1	FALSE	FALSE	1.905	0.683	4.629
52	2	10	20	129	1025	12.59	7.41	0.367425	0.367425	1	1	FALSE	FALSE	1.735	0.178	8.829
29	1	5	20	130	1030	12.62	7.38	0.49239	0.49239	1	1	FALSE	FALSE	1.73	0.035	17.649
80	9	49	18.37	122	986	12.37	6	0.266573	0.155238	1	1	FALSE	FALSE	1.593	0.663	3.44
63	2	11	18.18	129	1024	12.6	5.58	0.639034	0.415089	1	1	FALSE	FALSE	1.541	0.16	7.563
81	7	39	17.95	124	996	12.45	5.5	0.322906	0.214144	1	1	FALSE	FALSE	1.538	0.56	3.647
38	1	6	16.67	130	1029	12.63	4.04	0.55695	0.55695	1	1	FALSE	FALSE	1.383	0.029	12.495
64	1	6	16.67	130	1029	12.63	4.04	0.55695	0.55695	1	1	FALSE	FALSE	1.383	0.029	12.495
39	1	6	16.67	130	1029	12.63	4.04	0.55695	0.55695	1	1	FALSE	FALSE	1.383	0.029	12.495
65	4	27	14.81	127	1008	12.6	2.21	0.766987	0.452404	1	1	FALSE	FALSE	1.206	0.298	3.612
82	3	22	13.64	128	1013	12.64	1	0.751588	0.541421	1	1	FALSE	FALSE	1.092	0.204	3.786
54	3	22	13.64	128	1013	12.64	1	0.751588	0.541421	1	1	FALSE	FALSE	1.092	0.204	3.786
88	4	30	13.33	127	1005	12.64	0.69	0.784891	0.539177	1	1	FALSE	FALSE	1.064	0.265	3.138
25	4	31	12.9	127	1004	12.65	0.25	1	0.566574	1	1	FALSE	FALSE	1.023	0.256	3.006
60	4	32	12.5	127	1003	12.66	-0.16	1	0.593069	1	1	FALSE	FALSE	0.985	0.247	2.884
37	1	8	12.5	130	1027	12.66	-0.16	1	0.662625	1	1	FALSE	FALSE	0.986	0.022	7.773
45	1	8	12.5	130	1027	12.66	-0.16	1	0.662625	1	1	FALSE	FALSE	0.986	0.022	7.773
56	1	8	12.5	130	1027	12.66	-0.16	1	0.662625	1	1	FALSE	FALSE	0.986	0.022	7.773
32	1	8	12.5	130	1027	12.66	-0.16	1	0.662625	1	1	FALSE	FALSE	0.986	0.022	7.773
84	5	42	11.9	126	993	12.69	-0.79	1	0.632049	1	1	FALSE	FALSE	0.93	0.28	2.434
20	2	17	11.76	129	1018	12.67	-0.91	1	0.655208	1	1	FALSE	FALSE	0.919	0.101	4.024
33	1	9	11.11	130	1026	12.67	-1.56	1	0.705659	1	1	FALSE	FALSE	0.862	0.019	6.515
41	1	9	11.11	130	1026	12.67	-1.56	1	0.705659	1	1	FALSE	FALSE	0.862	0.019	6.515
70	1	9	11.11	130	1026	12.67	-1.56	1	0.705659	1	1	FALSE	FALSE	0.862	0.019	6.515
11	1	10	10	130	1025	12.68	-2.68	1	0.743241	1	1	FALSE	FALSE	0.765	0.017	5.6
30	6	63	9.52	125	972	12.86	-3.34	0.558817	0.833061	1	1	FALSE	FALSE	0.713	0.246	1.699
18	1	11	9.09	130	1024	12.7	-3.61	1	0.776056	1	1	FALSE	FALSE	0.688	0.016	4.907
14	1	11	9.09	130	1024	12.7	-3.61	1	0.776056	1	1	FALSE	FALSE	0.688	0.016	4.907
89	3	34	8.82	128	1001	12.79	-3.97	0.791513	0.826819	1	1	FALSE	FALSE	0.66	0.127	2.164
68	1	12	8.33	130	1023	12.71	-4.38	1	0.804705	1	1	FALSE	FALSE	0.625	0.014	4.363
50	1	12	8.33	130	1023	12.71	-4.38	1	0.804705	1	1	FALSE	FALSE	0.625	0.014	4.363
35	1	12	8.33	130	1023	12.71	-4.38	1	0.804705	1	1	FALSE	FALSE	0.625	0.014	4.363
87	2	24	8.33	129	1011	12.76	-4.43	0.757884	0.829312	1	1	FALSE	FALSE	0.622	0.07	2.579
17	1	13	7.69	130	1022	12.72	-5.03	1	0.829713	1	1	FALSE	FALSE	0.572	0.013	3.926
85	1	15	6.67	130	1020	12.75	-6.08	0.708185	0.870589	1	1	FALSE	FALSE	0.489	0.011	3.267
12	1	15	6.67	130	1020	12.75	-6.08	0.708185	0.870589	1	1	FALSE	FALSE	0.489	0.011	3.267
16	1	15	6.67	130	1020	12.75	-6.08	0.708185	0.870589	1	1	FALSE	FALSE	0.489	0.011	3.267
31	1	15	6.67	130	1020	12.75	-6.08	0.708185	0.870589	1	1	FALSE	FALSE	0.489	0.011	3.267
46	1	16	6.25	130	1019	12.76	-6.51	0.708675	0.887209	1	1	FALSE	FALSE	0.456	0.011	3.013
42	1	17	5.88	130	1018	12.77	-6.89	0.711629	0.901709	1	1	FALSE	FALSE	0.427	0.01	2.795
10	1	20	5	130	1015	12.81	-7.81	0.497787	0.935009	1	1	FALSE	FALSE	0.359	0.009	2.294
83	2	40	5	129	995	12.96	-7.96	0.220063	0.971879	1	1	FALSE	FALSE	0.354	0.041	1.397
92	0	3	0	131	1032	12.69	-12.69	1	1	1	1	FALSE	FALSE	0	0	16.763
73	0	3	0	131	1032	12.69	-12.69	1	1	1	1	FALSE	FALSE	0	0	16.763
27	0	4	0	131	1031	12.71	-12.71	1	1	1	1	FALSE	FALSE	0	0	10.502
43	0	4	0	131	1031	12.71	-12.71	1	1	1	1	FALSE	FALSE	0	0	10.502
26	0	5	0	131	1030	12.72	-12.72	1	1	1	1	FALSE	FALSE	0	0	7.566
48	0	5	0	131	1030	12.72	-12.72	1	1	1	1	FALSE	FALSE	0	0	7.566
67	0	5	0	131	1030	12.72	-12.72	1	1	1	1	FALSE	FALSE	0	0	7.566
71	0	5	0	131	1030	12.72	-12.72	1	1	1	1	FALSE	FALSE	0	0	7.566
19	0	6	0	131	1029	12.73	-12.73	1	1	1	1	FALSE	FALSE	0	0	5.888
94	0	8	0	131	1027	12.76	-12.76	0.605831	1	1	1	FALSE	FALSE	0	0	4.057
69	0	11	0	131	1024	12.79	-12.79	0.37688	1	1	1	FALSE	FALSE	0	0	2.753
62	0	12	0	131	1023	12.81	-12.81	0.381256	1	1	1	FALSE	FALSE	0	0	2.485
36	0	13	0	131	1022	12.82	-12.82	0.390919	1	1	1	FALSE	FALSE	0	0	2.263
34	0	21	0	131	1014	12.92	-12.92	0.096229	1	1	1	FALSE	FALSE	0	0	1.314
74	0	21	0	131	1014	12.92	-12.92	0.096229	1	1	1	FALSE	FALSE	0	0	1.314

## Sheet: R. helvetica
Summary Statistics:
Statistic	Value
Test Type	Fisher's Exact Test
P-value	0.329467
Significant (α=0.05)	No
Overall Prevalence (%)	10.61
Total Samples Tested	443
Total Positive Cases	47
Number of Regions	72
Prevalence by Two-Digit Postal Region:
TwoDigits	Total_Tested	Positive_Cases	Prevalence_Percent
23	1	1	100
53	1	1	100
95	7	4	57.14
15	2	1	50
38	2	1	50
40	2	1	50
45	2	1	50
61	2	1	50
87	2	1	50
11	3	1	33.33
14	3	1	33.33
86	4	1	25
80	17	4	23.53
37	5	1	20
65	17	3	17.65
70	6	1	16.67
66	25	4	16
82	15	2	13.33
81	23	3	13.04
84	25	3	12
20	9	1	11.11
25	10	1	10
44	22	2	9.09
88	11	1	9.09
85	12	1	8.33
54	13	1	7.69
30	40	3	7.5
83	25	1	4
10	5	0	0
12	2	0	0
13	1	0	0
16	7	0	0
17	3	0	0
18	3	0	0
19	3	0	0
21	1	0	0
24	1	0	0
26	3	0	0
27	2	0	0
28	1	0	0
29	1	0	0
31	7	0	0
32	3	0	0
33	3	0	0
34	2	0	0
36	3	0	0
39	1	0	0
41	1	0	0
42	6	0	0
43	1	0	0
46	2	0	0
47	1	0	0
48	4	0	0
49	1	0	0
50	5	0	0
52	2	0	0
56	2	0	0
60	11	0	0
62	6	0	0
63	1	0	0
64	3	0	0
67	2	0	0
68	3	0	0
69	7	0	0
71	3	0	0
73	2	0	0
74	5	0	0
89	11	0	0
90	1	0	0
92	1	0	0
94	3	0	0
96	1	0	0
Regional Risk Analysis: Each Region vs All Other Regions:
Note: P-values are Bonferroni-corrected for multiple comparisons
Region	Region_Positive	Region_Total	Region_Prevalence	Other_Regions_Positive	Other_Regions_Total	Other_Regions_Prevalence	Prevalence_Difference	P_Value_TwoSided	P_Value_Higher	Adjusted_P_TwoSided	Adjusted_P_Higher	Significantly_Different	Significantly_Higher	Odds_Ratio	OR_CI_Lower	OR_CI_Upper
95	4	7	57.14	43	436	9.86	47.28	0.003088	0.003088	0.222371	0.222371	FALSE	FALSE	12.045	1.968	84.922
11	1	3	33.33	46	440	10.45	22.88	0.286286	0.286286	1	1	FALSE	FALSE	4.26	0.071	83.115
14	1	3	33.33	46	440	10.45	22.88	0.286286	0.286286	1	1	FALSE	FALSE	4.26	0.071	83.115
86	1	4	25	46	439	10.48	14.52	0.362524	0.362524	1	1	FALSE	FALSE	2.838	0.053	36.223
80	4	17	23.53	43	426	10.09	13.44	0.094087	0.094087	1	1	FALSE	FALSE	2.732	0.621	9.368
37	1	5	20	46	438	10.5	9.5	0.430773	0.430773	1	1	FALSE	FALSE	2.126	0.042	22.085
65	3	17	17.65	44	426	10.33	7.32	0.408409	0.265288	1	1	FALSE	FALSE	1.857	0.33	7.028
70	1	6	16.67	46	437	10.53	6.14	0.491855	0.491855	1	1	FALSE	FALSE	1.698	0.035	15.654
66	4	25	16	43	418	10.29	5.71	0.323373	0.267661	1	1	FALSE	FALSE	1.659	0.396	5.245
82	2	15	13.33	45	428	10.51	2.82	0.666581	0.48592	1	1	FALSE	FALSE	1.309	0.139	6.071
81	3	23	13.04	44	420	10.48	2.56	0.724426	0.449537	1	1	FALSE	FALSE	1.281	0.234	4.583
84	3	25	12	44	418	10.53	1.47	0.739577	0.50789	1	1	FALSE	FALSE	1.159	0.214	4.096
20	1	9	11.11	46	434	10.6	0.51	1	0.639108	1	1	FALSE	FALSE	1.054	0.023	8.167
25	1	10	10	46	433	10.62	-0.62	1	0.678191	1	1	FALSE	FALSE	0.935	0.021	7.019
88	1	11	9.09	46	432	10.65	-1.56	1	0.713122	1	1	FALSE	FALSE	0.839	0.019	6.146
44	2	22	9.09	45	421	10.69	-1.6	1	0.701148	1	1	FALSE	FALSE	0.836	0.092	3.631
85	1	12	8.33	46	431	10.67	-2.34	1	0.744333	1	1	FALSE	FALSE	0.761	0.017	5.46
54	1	13	7.69	46	430	10.7	-3.01	1	0.772213	1	1	FALSE	FALSE	0.696	0.016	4.91
30	3	40	7.5	44	403	10.92	-3.42	0.786588	0.824649	1	1	FALSE	FALSE	0.662	0.125	2.231
83	1	25	4	46	418	11	-7	0.499348	0.944287	1	1	FALSE	FALSE	0.338	0.008	2.173
68	0	3	0	47	440	10.68	-10.68	1	1	1	1	FALSE	FALSE	0	0	20.636
18	0	3	0	47	440	10.68	-10.68	1	1	1	1	FALSE	FALSE	0	0	20.636
26	0	3	0	47	440	10.68	-10.68	1	1	1	1	FALSE	FALSE	0	0	20.636
33	0	3	0	47	440	10.68	-10.68	1	1	1	1	FALSE	FALSE	0	0	20.636
64	0	3	0	47	440	10.68	-10.68	1	1	1	1	FALSE	FALSE	0	0	20.636
94	0	3	0	47	440	10.68	-10.68	1	1	1	1	FALSE	FALSE	0	0	20.636
17	0	3	0	47	440	10.68	-10.68	1	1	1	1	FALSE	FALSE	0	0	20.636
19	0	3	0	47	440	10.68	-10.68	1	1	1	1	FALSE	FALSE	0	0	20.636
36	0	3	0	47	440	10.68	-10.68	1	1	1	1	FALSE	FALSE	0	0	20.636
71	0	3	0	47	440	10.68	-10.68	1	1	1	1	FALSE	FALSE	0	0	20.636
32	0	3	0	47	440	10.68	-10.68	1	1	1	1	FALSE	FALSE	0	0	20.636
48	0	4	0	47	439	10.71	-10.71	1	1	1	1	FALSE	FALSE	0	0	12.95
50	0	5	0	47	438	10.73	-10.73	1	1	1	1	FALSE	FALSE	0	0	9.334
10	0	5	0	47	438	10.73	-10.73	1	1	1	1	FALSE	FALSE	0	0	9.334
74	0	5	0	47	438	10.73	-10.73	1	1	1	1	FALSE	FALSE	0	0	9.334
62	0	6	0	47	437	10.76	-10.76	1	1	1	1	FALSE	FALSE	0	0	7.264
42	0	6	0	47	437	10.76	-10.76	1	1	1	1	FALSE	FALSE	0	0	7.264
69	0	7	0	47	436	10.78	-10.78	1	1	1	1	FALSE	FALSE	0	0	5.93
16	0	7	0	47	436	10.78	-10.78	1	1	1	1	FALSE	FALSE	0	0	5.93
31	0	7	0	47	436	10.78	-10.78	1	1	1	1	FALSE	FALSE	0	0	5.93
89	0	11	0	47	432	10.88	-10.88	0.615762	1	1	1	FALSE	FALSE	0	0	3.386
60	0	11	0	47	432	10.88	-10.88	0.615762	1	1	1	FALSE	FALSE	0	0	3.386

## Sheet: A. phagocytophilum 
Summary Statistics:
Statistic	Value
Test Type	Fisher's Exact Test
P-value	0.905109
Significant (α=0.05)	No
Overall Prevalence (%)	1.84
Total Samples Tested	1035
Total Positive Cases	19
Number of Regions	76
Prevalence by Two-Digit Postal Region:
TwoDigits	Total_Tested	Positive_Cases	Prevalence_Percent
73	3	1	33.33
90	4	1	25
52	10	1	10
12	15	1	6.67
25	31	2	6.45
80	49	3	6.12
42	17	1	5.88
10	20	1	5
54	22	1	4.55
65	27	1	3.7
88	30	1	3.33
30	63	2	3.17
89	34	1	2.94
81	39	1	2.56
83	40	1	2.5
11	10	0	0
13	3	0	0
14	11	0	0
15	4	0	0
16	15	0	0
17	13	0	0
18	11	0	0
19	6	0	0
20	17	0	0
21	2	0	0
23	1	0	0
24	2	0	0
26	5	0	0
27	4	0	0
28	3	0	0
29	5	0	0
31	15	0	0
32	8	0	0
33	9	0	0
34	21	0	0
35	12	0	0
36	13	0	0
37	8	0	0
38	6	0	0
39	6	0	0
40	4	0	0
41	9	0	0
43	4	0	0
44	35	0	0
45	8	0	0
46	16	0	0
47	4	0	0
48	5	0	0
49	5	0	0
50	12	0	0
51	1	0	0
53	2	0	0
56	8	0	0
57	1	0	0
60	32	0	0
61	3	0	0
62	12	0	0
63	11	0	0
64	6	0	0
66	33	0	0
67	5	0	0
68	12	0	0
69	11	0	0
70	9	0	0
71	5	0	0
74	21	0	0
76	1	0	0
82	22	0	0
84	42	0	0
85	15	0	0
86	21	0	0
87	24	0	0
92	3	0	0
94	8	0	0
95	9	0	0
96	2	0	0
Regional Risk Analysis: Each Region vs All Other Regions:
Note: P-values are Bonferroni-corrected for multiple comparisons
Region	Region_Positive	Region_Total	Region_Prevalence	Other_Regions_Positive	Other_Regions_Total	Other_Regions_Prevalence	Prevalence_Difference	P_Value_TwoSided	P_Value_Higher	Adjusted_P_TwoSided	Adjusted_P_Higher	Significantly_Different	Significantly_Higher	Odds_Ratio	OR_CI_Lower	OR_CI_Upper
73	1	3	33.33	18	1032	1.74	31.59	0.054119	0.054119	1	1	FALSE	FALSE	27.662	0.453	553.398
90	1	4	25	18	1031	1.75	23.25	0.071533	0.071533	1	1	FALSE	FALSE	18.524	0.339	243.708
52	1	10	10	18	1025	1.76	8.24	0.169809	0.169809	1	1	FALSE	FALSE	6.188	0.134	48.982
12	1	15	6.67	18	1020	1.76	4.91	0.244093	0.244093	1	1	FALSE	FALSE	3.966	0.089	28.956
25	2	31	6.45	17	1004	1.69	4.76	0.108267	0.108267	1	1	FALSE	FALSE	3.994	0.428	18.14
80	3	49	6.12	16	986	1.62	4.5	0.056626	0.056626	1	1	FALSE	FALSE	3.944	0.712	14.501
42	1	17	5.88	18	1018	1.77	4.11	0.272005	0.272005	1	1	FALSE	FALSE	3.465	0.078	24.844
10	1	20	5	18	1015	1.77	3.23	0.31205	0.31205	1	1	FALSE	FALSE	2.91	0.067	20.456
54	1	22	4.55	18	1013	1.78	2.77	0.337577	0.337577	1	1	FALSE	FALSE	2.628	0.06	18.291
65	1	27	3.7	18	1008	1.79	1.91	0.397526	0.397526	1	1	FALSE	FALSE	2.113	0.049	14.44
88	1	30	3.33	18	1005	1.79	1.54	0.430989	0.430989	1	1	FALSE	FALSE	1.889	0.044	12.81
30	2	63	3.17	17	972	1.75	1.42	0.323643	0.323643	1	1	FALSE	FALSE	1.84	0.202	8.042
89	1	34	2.94	18	1001	1.8	1.14	0.472875	0.472875	1	1	FALSE	FALSE	1.654	0.039	11.128
81	1	39	2.56	18	996	1.81	0.75	0.521131	0.521131	1	1	FALSE	FALSE	1.429	0.033	9.541
83	1	40	2.5	18	995	1.81	0.69	0.530266	0.530266	1	1	FALSE	FALSE	1.391	0.033	9.275
40	0	4	0	19	1031	1.84	-1.84	1	1	1	1	FALSE	FALSE	0	0	85.056
26	0	5	0	19	1030	1.84	-1.84	1	1	1	1	FALSE	FALSE	0	0	61.492
15	0	4	0	19	1031	1.84	-1.84	1	1	1	1	FALSE	FALSE	0	0	85.056
48	0	5	0	19	1030	1.84	-1.84	1	1	1	1	FALSE	FALSE	0	0	61.492
67	0	5	0	19	1030	1.84	-1.84	1	1	1	1	FALSE	FALSE	0	0	61.492
47	0	4	0	19	1031	1.84	-1.84	1	1	1	1	FALSE	FALSE	0	0	85.056
27	0	4	0	19	1031	1.84	-1.84	1	1	1	1	FALSE	FALSE	0	0	85.056
92	0	3	0	19	1032	1.84	-1.84	1	1	1	1	FALSE	FALSE	0	0	134.195
49	0	5	0	19	1030	1.84	-1.84	1	1	1	1	FALSE	FALSE	0	0	61.492
29	0	5	0	19	1030	1.84	-1.84	1	1	1	1	FALSE	FALSE	0	0	61.492
13	0	3	0	19	1032	1.84	-1.84	1	1	1	1	FALSE	FALSE	0	0	134.195
43	0	4	0	19	1031	1.84	-1.84	1	1	1	1	FALSE	FALSE	0	0	85.056
61	0	3	0	19	1032	1.84	-1.84	1	1	1	1	FALSE	FALSE	0	0	134.195
71	0	5	0	19	1030	1.84	-1.84	1	1	1	1	FALSE	FALSE	0	0	61.492
28	0	3	0	19	1032	1.84	-1.84	1	1	1	1	FALSE	FALSE	0	0	134.195
11	0	10	0	19	1025	1.85	-1.85	1	1	1	1	FALSE	FALSE	0	0	25.531
37	0	8	0	19	1027	1.85	-1.85	1	1	1	1	FALSE	FALSE	0	0	33.387
45	0	8	0	19	1027	1.85	-1.85	1	1	1	1	FALSE	FALSE	0	0	33.387
56	0	8	0	19	1027	1.85	-1.85	1	1	1	1	FALSE	FALSE	0	0	33.387
95	0	9	0	19	1026	1.85	-1.85	1	1	1	1	FALSE	FALSE	0	0	28.957
38	0	6	0	19	1029	1.85	-1.85	1	1	1	1	FALSE	FALSE	0	0	48.147
33	0	9	0	19	1026	1.85	-1.85	1	1	1	1	FALSE	FALSE	0	0	28.957
41	0	9	0	19	1026	1.85	-1.85	1	1	1	1	FALSE	FALSE	0	0	28.957
64	0	6	0	19	1029	1.85	-1.85	1	1	1	1	FALSE	FALSE	0	0	48.147
94	0	8	0	19	1027	1.85	-1.85	1	1	1	1	FALSE	FALSE	0	0	33.387
70	0	9	0	19	1026	1.85	-1.85	1	1	1	1	FALSE	FALSE	0	0	28.957
39	0	6	0	19	1029	1.85	-1.85	1	1	1	1	FALSE	FALSE	0	0	48.147
19	0	6	0	19	1029	1.85	-1.85	1	1	1	1	FALSE	FALSE	0	0	48.147
32	0	8	0	19	1027	1.85	-1.85	1	1	1	1	FALSE	FALSE	0	0	33.387
68	0	12	0	19	1023	1.86	-1.86	1	1	1	1	FALSE	FALSE	0	0	20.618
69	0	11	0	19	1024	1.86	-1.86	1	1	1	1	FALSE	FALSE	0	0	22.823
63	0	11	0	19	1024	1.86	-1.86	1	1	1	1	FALSE	FALSE	0	0	22.823
85	0	15	0	19	1020	1.86	-1.86	1	1	1	1	FALSE	FALSE	0	0	15.991
18	0	11	0	19	1024	1.86	-1.86	1	1	1	1	FALSE	FALSE	0	0	22.823
50	0	12	0	19	1023	1.86	-1.86	1	1	1	1	FALSE	FALSE	0	0	20.618
62	0	12	0	19	1023	1.86	-1.86	1	1	1	1	FALSE	FALSE	0	0	20.618
16	0	15	0	19	1020	1.86	-1.86	1	1	1	1	FALSE	FALSE	0	0	15.991
17	0	13	0	19	1022	1.86	-1.86	1	1	1	1	FALSE	FALSE	0	0	18.816
31	0	15	0	19	1020	1.86	-1.86	1	1	1	1	FALSE	FALSE	0	0	15.991
14	0	11	0	19	1024	1.86	-1.86	1	1	1	1	FALSE	FALSE	0	0	22.823
36	0	13	0	19	1022	1.86	-1.86	1	1	1	1	FALSE	FALSE	0	0	18.816
46	0	16	0	19	1019	1.86	-1.86	1	1	1	1	FALSE	FALSE	0	0	14.871
35	0	12	0	19	1023	1.86	-1.86	1	1	1	1	FALSE	FALSE	0	0	20.618
20	0	17	0	19	1018	1.87	-1.87	1	1	1	1	FALSE	FALSE	0	0	13.896
34	0	21	0	19	1014	1.87	-1.87	1	1	1	1	FALSE	FALSE	0	0	10.995
86	0	21	0	19	1014	1.87	-1.87	1	1	1	1	FALSE	FALSE	0	0	10.995
74	0	21	0	19	1014	1.87	-1.87	1	1	1	1	FALSE	FALSE	0	0	10.995
87	0	24	0	19	1011	1.88	-1.88	1	1	1	1	FALSE	FALSE	0	0	9.498
82	0	22	0	19	1013	1.88	-1.88	1	1	1	1	FALSE	FALSE	0	0	10.447
60	0	32	0	19	1003	1.89	-1.89	1	1	1	1	FALSE	FALSE	0	0	6.949
66	0	33	0	19	1002	1.9	-1.9	1	1	1	1	FALSE	FALSE	0	0	6.721
44	0	35	0	19	1000	1.9	-1.9	1	1	1	1	FALSE	FALSE	0	0	6.306
84	0	42	0	19	993	1.91	-1.91	1	1	1	1	FALSE	FALSE	0	0	5.177

## Sheet: Babesia spp.
Summary Statistics:
Statistic	Value
Test Type	Fisher's Exact Test
P-value	0.879112
Significant (α=0.05)	No
Overall Prevalence (%)	1.74
Total Samples Tested	1035
Total Positive Cases	18
Number of Regions	76
Prevalence by Two-Digit Postal Region:
TwoDigits	Total_Tested	Positive_Cases	Prevalence_Percent
13	3	1	33.33
95	9	1	11.11
50	12	1	8.33
62	12	1	8.33
17	13	1	7.69
85	15	1	6.67
46	16	1	6.25
20	17	1	5.88
34	21	1	4.76
54	22	1	4.55
87	24	1	4.17
60	32	1	3.12
89	34	1	2.94
44	35	1	2.86
83	40	1	2.5
84	42	1	2.38
80	49	1	2.04
30	63	1	1.59
10	20	0	0
11	10	0	0
12	15	0	0
14	11	0	0
15	4	0	0
16	15	0	0
18	11	0	0
19	6	0	0
21	2	0	0
23	1	0	0
24	2	0	0
25	31	0	0
26	5	0	0
27	4	0	0
28	3	0	0
29	5	0	0
31	15	0	0
32	8	0	0
33	9	0	0
35	12	0	0
36	13	0	0
37	8	0	0
38	6	0	0
39	6	0	0
40	4	0	0
41	9	0	0
42	17	0	0
43	4	0	0
45	8	0	0
47	4	0	0
48	5	0	0
49	5	0	0
51	1	0	0
52	10	0	0
53	2	0	0
56	8	0	0
57	1	0	0
61	3	0	0
63	11	0	0
64	6	0	0
65	27	0	0
66	33	0	0
67	5	0	0
68	12	0	0
69	11	0	0
70	9	0	0
71	5	0	0
73	3	0	0
74	21	0	0
76	1	0	0
81	39	0	0
82	22	0	0
86	21	0	0
88	30	0	0
90	4	0	0
92	3	0	0
94	8	0	0
96	2	0	0
Regional Risk Analysis: Each Region vs All Other Regions:
Note: P-values are Bonferroni-corrected for multiple comparisons
Region	Region_Positive	Region_Total	Region_Prevalence	Other_Regions_Positive	Other_Regions_Total	Other_Regions_Prevalence	Prevalence_Difference	P_Value_TwoSided	P_Value_Higher	Adjusted_P_TwoSided	Adjusted_P_Higher	Significantly_Different	Significantly_Higher	Odds_Ratio	OR_CI_Lower	OR_CI_Upper
13	1	3	33.33	17	1032	1.65	31.68	0.051321	0.051321	1	1	FALSE	FALSE	29.312	0.478	587.503
95	1	9	11.11	17	1026	1.66	9.45	0.146592	0.146592	1	1	FALSE	FALSE	7.38	0.158	60.573
50	1	12	8.33	17	1023	1.66	6.67	0.190767	0.190767	1	1	FALSE	FALSE	5.36	0.118	40.975
62	1	12	8.33	17	1023	1.66	6.67	0.190767	0.190767	1	1	FALSE	FALSE	5.36	0.118	40.975
17	1	13	7.69	17	1022	1.66	6.03	0.205006	0.205006	1	1	FALSE	FALSE	4.91	0.109	36.95
85	1	15	6.67	17	1020	1.67	5	0.232777	0.232777	1	1	FALSE	FALSE	4.202	0.094	30.885
46	1	16	6.25	17	1019	1.67	4.58	0.246316	0.246316	1	1	FALSE	FALSE	3.919	0.088	28.521
20	1	17	5.88	17	1018	1.67	4.21	0.259629	0.259629	1	1	FALSE	FALSE	3.672	0.083	26.505
34	1	21	4.76	17	1014	1.68	3.08	0.310694	0.310694	1	1	FALSE	FALSE	2.927	0.067	20.606
54	1	22	4.55	17	1013	1.68	2.87	0.32293	0.32293	1	1	FALSE	FALSE	2.785	0.064	19.515
87	1	24	4.17	17	1011	1.68	2.49	0.34679	0.34679	1	1	FALSE	FALSE	2.539	0.058	17.641
60	1	32	3.12	17	1003	1.69	1.43	0.434518	0.434518	1	1	FALSE	FALSE	1.87	0.043	12.709
89	1	34	2.94	17	1001	1.7	1.24	0.454643	0.454643	1	1	FALSE	FALSE	1.753	0.041	11.871
44	1	35	2.86	17	1000	1.7	1.16	0.464449	0.464449	1	1	FALSE	FALSE	1.7	0.04	11.491
83	1	40	2.5	17	995	1.71	0.79	0.511035	0.511035	1	1	FALSE	FALSE	1.474	0.034	9.9
84	1	42	2.38	17	993	1.71	0.67	0.528574	0.528574	1	1	FALSE	FALSE	1.4	0.033	9.376
80	1	49	2.04	17	986	1.72	0.32	0.585399	0.585399	1	1	FALSE	FALSE	1.187	0.028	7.898
30	1	63	1.59	17	972	1.75	-0.16	1	0.680216	1	1	FALSE	FALSE	0.906	0.021	5.974
92	0	3	0	18	1032	1.74	-1.74	1	1	1	1	FALSE	FALSE	0	0	142.071
61	0	3	0	18	1032	1.74	-1.74	1	1	1	1	FALSE	FALSE	0	0	142.071
73	0	3	0	18	1032	1.74	-1.74	1	1	1	1	FALSE	FALSE	0	0	142.071
28	0	3	0	18	1032	1.74	-1.74	1	1	1	1	FALSE	FALSE	0	0	142.071
40	0	4	0	18	1031	1.75	-1.75	1	1	1	1	FALSE	FALSE	0	0	90.201
37	0	8	0	18	1027	1.75	-1.75	1	1	1	1	FALSE	FALSE	0	0	35.47
26	0	5	0	18	1030	1.75	-1.75	1	1	1	1	FALSE	FALSE	0	0	65.28
15	0	4	0	18	1031	1.75	-1.75	1	1	1	1	FALSE	FALSE	0	0	90.201
48	0	5	0	18	1030	1.75	-1.75	1	1	1	1	FALSE	FALSE	0	0	65.28
45	0	8	0	18	1027	1.75	-1.75	1	1	1	1	FALSE	FALSE	0	0	35.47
67	0	5	0	18	1030	1.75	-1.75	1	1	1	1	FALSE	FALSE	0	0	65.28
56	0	8	0	18	1027	1.75	-1.75	1	1	1	1	FALSE	FALSE	0	0	35.47
38	0	6	0	18	1029	1.75	-1.75	1	1	1	1	FALSE	FALSE	0	0	51.075
47	0	4	0	18	1031	1.75	-1.75	1	1	1	1	FALSE	FALSE	0	0	90.201
33	0	9	0	18	1026	1.75	-1.75	1	1	1	1	FALSE	FALSE	0	0	30.713
90	0	4	0	18	1031	1.75	-1.75	1	1	1	1	FALSE	FALSE	0	0	90.201
27	0	4	0	18	1031	1.75	-1.75	1	1	1	1	FALSE	FALSE	0	0	90.201
41	0	9	0	18	1026	1.75	-1.75	1	1	1	1	FALSE	FALSE	0	0	30.713
64	0	6	0	18	1029	1.75	-1.75	1	1	1	1	FALSE	FALSE	0	0	51.075
94	0	8	0	18	1027	1.75	-1.75	1	1	1	1	FALSE	FALSE	0	0	35.47
70	0	9	0	18	1026	1.75	-1.75	1	1	1	1	FALSE	FALSE	0	0	30.713
49	0	5	0	18	1030	1.75	-1.75	1	1	1	1	FALSE	FALSE	0	0	65.28
39	0	6	0	18	1029	1.75	-1.75	1	1	1	1	FALSE	FALSE	0	0	51.075
29	0	5	0	18	1030	1.75	-1.75	1	1	1	1	FALSE	FALSE	0	0	65.28
19	0	6	0	18	1029	1.75	-1.75	1	1	1	1	FALSE	FALSE	0	0	51.075
43	0	4	0	18	1031	1.75	-1.75	1	1	1	1	FALSE	FALSE	0	0	90.201
71	0	5	0	18	1030	1.75	-1.75	1	1	1	1	FALSE	FALSE	0	0	65.28
32	0	8	0	18	1027	1.75	-1.75	1	1	1	1	FALSE	FALSE	0	0	35.47
68	0	12	0	18	1023	1.76	-1.76	1	1	1	1	FALSE	FALSE	0	0	21.898
69	0	11	0	18	1024	1.76	-1.76	1	1	1	1	FALSE	FALSE	0	0	24.221
63	0	11	0	18	1024	1.76	-1.76	1	1	1	1	FALSE	FALSE	0	0	24.221
18	0	11	0	18	1024	1.76	-1.76	1	1	1	1	FALSE	FALSE	0	0	24.221
11	0	10	0	18	1025	1.76	-1.76	1	1	1	1	FALSE	FALSE	0	0	27.095
12	0	15	0	18	1020	1.76	-1.76	1	1	1	1	FALSE	FALSE	0	0	16.98
16	0	15	0	18	1020	1.76	-1.76	1	1	1	1	FALSE	FALSE	0	0	16.98
52	0	10	0	18	1025	1.76	-1.76	1	1	1	1	FALSE	FALSE	0	0	27.095
31	0	15	0	18	1020	1.76	-1.76	1	1	1	1	FALSE	FALSE	0	0	16.98
14	0	11	0	18	1024	1.76	-1.76	1	1	1	1	FALSE	FALSE	0	0	24.221
36	0	13	0	18	1022	1.76	-1.76	1	1	1	1	FALSE	FALSE	0	0	19.971
35	0	12	0	18	1023	1.76	-1.76	1	1	1	1	FALSE	FALSE	0	0	21.898
10	0	20	0	18	1015	1.77	-1.77	1	1	1	1	FALSE	FALSE	0	0	12.32
42	0	17	0	18	1018	1.77	-1.77	1	1	1	1	FALSE	FALSE	0	0	14.754
82	0	22	0	18	1013	1.78	-1.78	1	1	1	1	FALSE	FALSE	0	0	11.094
86	0	21	0	18	1014	1.78	-1.78	1	1	1	1	FALSE	FALSE	0	0	11.675
74	0	21	0	18	1014	1.78	-1.78	1	1	1	1	FALSE	FALSE	0	0	11.675
65	0	27	0	18	1008	1.79	-1.79	1	1	1	1	FALSE	FALSE	0	0	8.871
88	0	30	0	18	1005	1.79	-1.79	1	1	1	1	FALSE	FALSE	0	0	7.912
25	0	31	0	18	1004	1.79	-1.79	1	1	1	1	FALSE	FALSE	0	0	7.635
66	0	33	0	18	1002	1.8	-1.8	1	1	1	1	FALSE	FALSE	0	0	7.138
81	0	39	0	18	996	1.81	-1.81	1	1	1	1	FALSE	FALSE	0	0	5.958

## Sheet: B. microti
Summary Statistics:
Statistic	Value
Test Type	Fisher's Exact Test
P-value	0.954205
Significant (α=0.05)	No
Overall Prevalence (%)	0.29
Total Samples Tested	1035
Total Positive Cases	3
Number of Regions	76
Prevalence by Two-Digit Postal Region:
TwoDigits	Total_Tested	Positive_Cases	Prevalence_Percent
89	34	1	2.94
83	40	1	2.5
84	42	1	2.38
10	20	0	0
11	10	0	0
12	15	0	0
13	3	0	0
14	11	0	0
15	4	0	0
16	15	0	0
17	13	0	0
18	11	0	0
19	6	0	0
20	17	0	0
21	2	0	0
23	1	0	0
24	2	0	0
25	31	0	0
26	5	0	0
27	4	0	0
28	3	0	0
29	5	0	0
30	63	0	0
31	15	0	0
32	8	0	0
33	9	0	0
34	21	0	0
35	12	0	0
36	13	0	0
37	8	0	0
38	6	0	0
39	6	0	0
40	4	0	0
41	9	0	0
42	17	0	0
43	4	0	0
44	35	0	0
45	8	0	0
46	16	0	0
47	4	0	0
48	5	0	0
49	5	0	0
50	12	0	0
51	1	0	0
52	10	0	0
53	2	0	0
54	22	0	0
56	8	0	0
57	1	0	0
60	32	0	0
61	3	0	0
62	12	0	0
63	11	0	0
64	6	0	0
65	27	0	0
66	33	0	0
67	5	0	0
68	12	0	0
69	11	0	0
70	9	0	0
71	5	0	0
73	3	0	0
74	21	0	0
76	1	0	0
80	49	0	0
81	39	0	0
82	22	0	0
85	15	0	0
86	21	0	0
87	24	0	0
88	30	0	0
90	4	0	0
92	3	0	0
94	8	0	0
95	9	0	0
96	2	0	0
Regional Risk Analysis: Each Region vs All Other Regions:
Note: P-values are Bonferroni-corrected for multiple comparisons
Region	Region_Positive	Region_Total	Region_Prevalence	Other_Regions_Positive	Other_Regions_Total	Other_Regions_Prevalence	Prevalence_Difference	P_Value_TwoSided	P_Value_Higher	Adjusted_P_TwoSided	Adjusted_P_Higher	Significantly_Different	Significantly_Higher	Odds_Ratio	OR_CI_Lower	OR_CI_Upper
89	1	34	2.94	2	1001	0.2	2.74	0.095438	0.095438	1	1	FALSE	FALSE	14.997	0.249	294.168
83	1	40	2.5	2	995	0.2	2.3	0.111623	0.111623	1	1	FALSE	FALSE	12.631	0.21	247.089
84	1	42	2.38	2	993	0.2	2.18	0.116974	0.116974	1	1	FALSE	FALSE	11.999	0.2	234.485
68	0	12	0	3	1023	0.29	-0.29	1	1	1	1	FALSE	FALSE	0	0	218.45
69	0	11	0	3	1024	0.29	-0.29	1	1	1	1	FALSE	FALSE	0	0	239.864
63	0	11	0	3	1024	0.29	-0.29	1	1	1	1	FALSE	FALSE	0	0	239.864
20	0	17	0	3	1018	0.29	-0.29	1	1	1	1	FALSE	FALSE	0	0	150.906
85	0	15	0	3	1020	0.29	-0.29	1	1	1	1	FALSE	FALSE	0	0	172.262
18	0	11	0	3	1024	0.29	-0.29	1	1	1	1	FALSE	FALSE	0	0	239.864
11	0	10	0	3	1025	0.29	-0.29	1	1	1	1	FALSE	FALSE	0	0	265.948
40	0	4	0	3	1031	0.29	-0.29	1	1	1	1	FALSE	FALSE	0	0	754.244
37	0	8	0	3	1027	0.29	-0.29	1	1	1	1	FALSE	FALSE	0	0	340.052
26	0	5	0	3	1030	0.29	-0.29	1	1	1	1	FALSE	FALSE	0	0	595.432
15	0	4	0	3	1031	0.29	-0.29	1	1	1	1	FALSE	FALSE	0	0	754.244
50	0	12	0	3	1023	0.29	-0.29	1	1	1	1	FALSE	FALSE	0	0	218.45
48	0	5	0	3	1030	0.29	-0.29	1	1	1	1	FALSE	FALSE	0	0	595.432
12	0	15	0	3	1020	0.29	-0.29	1	1	1	1	FALSE	FALSE	0	0	172.262
62	0	12	0	3	1023	0.29	-0.29	1	1	1	1	FALSE	FALSE	0	0	218.45
42	0	17	0	3	1018	0.29	-0.29	1	1	1	1	FALSE	FALSE	0	0	150.906
45	0	8	0	3	1027	0.29	-0.29	1	1	1	1	FALSE	FALSE	0	0	340.052
67	0	5	0	3	1030	0.29	-0.29	1	1	1	1	FALSE	FALSE	0	0	595.432
56	0	8	0	3	1027	0.29	-0.29	1	1	1	1	FALSE	FALSE	0	0	340.052
95	0	9	0	3	1026	0.29	-0.29	1	1	1	1	FALSE	FALSE	0	0	298.441
38	0	6	0	3	1029	0.29	-0.29	1	1	1	1	FALSE	FALSE	0	0	471.745
47	0	4	0	3	1031	0.29	-0.29	1	1	1	1	FALSE	FALSE	0	0	754.244
16	0	15	0	3	1020	0.29	-0.29	1	1	1	1	FALSE	FALSE	0	0	172.262
33	0	9	0	3	1026	0.29	-0.29	1	1	1	1	FALSE	FALSE	0	0	298.441
90	0	4	0	3	1031	0.29	-0.29	1	1	1	1	FALSE	FALSE	0	0	754.244
27	0	4	0	3	1031	0.29	-0.29	1	1	1	1	FALSE	FALSE	0	0	754.244
41	0	9	0	3	1026	0.29	-0.29	1	1	1	1	FALSE	FALSE	0	0	298.441
64	0	6	0	3	1029	0.29	-0.29	1	1	1	1	FALSE	FALSE	0	0	471.745
52	0	10	0	3	1025	0.29	-0.29	1	1	1	1	FALSE	FALSE	0	0	265.948
94	0	8	0	3	1027	0.29	-0.29	1	1	1	1	FALSE	FALSE	0	0	340.052
70	0	9	0	3	1026	0.29	-0.29	1	1	1	1	FALSE	FALSE	0	0	298.441
92	0	3	0	3	1032	0.29	-0.29	1	1	1	1	FALSE	FALSE	0	0	1154.82
17	0	13	0	3	1022	0.29	-0.29	1	1	1	1	FALSE	FALSE	0	0	200.545
49	0	5	0	3	1030	0.29	-0.29	1	1	1	1	FALSE	FALSE	0	0	595.432
39	0	6	0	3	1029	0.29	-0.29	1	1	1	1	FALSE	FALSE	0	0	471.745
29	0	5	0	3	1030	0.29	-0.29	1	1	1	1	FALSE	FALSE	0	0	595.432
31	0	15	0	3	1020	0.29	-0.29	1	1	1	1	FALSE	FALSE	0	0	172.262
13	0	3	0	3	1032	0.29	-0.29	1	1	1	1	FALSE	FALSE	0	0	1154.82
19	0	6	0	3	1029	0.29	-0.29	1	1	1	1	FALSE	FALSE	0	0	471.745
43	0	4	0	3	1031	0.29	-0.29	1	1	1	1	FALSE	FALSE	0	0	754.244
61	0	3	0	3	1032	0.29	-0.29	1	1	1	1	FALSE	FALSE	0	0	1154.82
14	0	11	0	3	1024	0.29	-0.29	1	1	1	1	FALSE	FALSE	0	0	239.864
36	0	13	0	3	1022	0.29	-0.29	1	1	1	1	FALSE	FALSE	0	0	200.545
71	0	5	0	3	1030	0.29	-0.29	1	1	1	1	FALSE	FALSE	0	0	595.432
73	0	3	0	3	1032	0.29	-0.29	1	1	1	1	FALSE	FALSE	0	0	1154.82
46	0	16	0	3	1019	0.29	-0.29	1	1	1	1	FALSE	FALSE	0	0	160.89
32	0	8	0	3	1027	0.29	-0.29	1	1	1	1	FALSE	FALSE	0	0	340.052
28	0	3	0	3	1032	0.29	-0.29	1	1	1	1	FALSE	FALSE	0	0	1154.82
35	0	12	0	3	1023	0.29	-0.29	1	1	1	1	FALSE	FALSE	0	0	218.45
65	0	27	0	3	1008	0.3	-0.3	1	1	1	1	FALSE	FALSE	0	0	92.762
81	0	39	0	3	996	0.3	-0.3	1	1	1	1	FALSE	FALSE	0	0	62.778
60	0	32	0	3	1003	0.3	-0.3	1	1	1	1	FALSE	FALSE	0	0	77.472
87	0	24	0	3	1011	0.3	-0.3	1	1	1	1	FALSE	FALSE	0	0	105.121
88	0	30	0	3	1005	0.3	-0.3	1	1	1	1	FALSE	FALSE	0	0	82.971
34	0	21	0	3	1014	0.3	-0.3	1	1	1	1	FALSE	FALSE	0	0	120.76
82	0	22	0	3	1013	0.3	-0.3	1	1	1	1	FALSE	FALSE	0	0	115.334
54	0	22	0	3	1013	0.3	-0.3	1	1	1	1	FALSE	FALSE	0	0	115.334
86	0	21	0	3	1014	0.3	-0.3	1	1	1	1	FALSE	FALSE	0	0	120.76
25	0	31	0	3	1004	0.3	-0.3	1	1	1	1	FALSE	FALSE	0	0	80.143
66	0	33	0	3	1002	0.3	-0.3	1	1	1	1	FALSE	FALSE	0	0	74.999
80	0	49	0	3	986	0.3	-0.3	1	1	1	1	FALSE	FALSE	0	0	49.359
10	0	20	0	3	1015	0.3	-0.3	1	1	1	1	FALSE	FALSE	0	0	127.132
44	0	35	0	3	1000	0.3	-0.3	1	1	1	1	FALSE	FALSE	0	0	70.484
74	0	21	0	3	1014	0.3	-0.3	1	1	1	1	FALSE	FALSE	0	0	120.76
30	0	63	0	3	972	0.31	-0.31	1	1	1	1	FALSE	FALSE	0	0	37.709

## Sheet: N. mikurensis
Summary Statistics:
Statistic	Value
Test Type	Fisher's Exact Test
P-value	0.997400
Significant (α=0.05)	No
Overall Prevalence (%)	5.12
Total Samples Tested	1035
Total Positive Cases	53
Number of Regions	76
Prevalence by Two-Digit Postal Region:
TwoDigits	Total_Tested	Positive_Cases	Prevalence_Percent
47	4	1	25
26	5	1	20
38	6	1	16.67
87	24	3	12.5
20	17	2	11.76
42	17	2	11.76
33	9	1	11.11
41	9	1	11.11
10	20	2	10
11	10	1	10
60	32	3	9.38
14	11	1	9.09
18	11	1	9.09
69	11	1	9.09
89	34	3	8.82
50	12	1	8.33
62	12	1	8.33
80	49	4	8.16
36	13	1	7.69
81	39	3	7.69
65	27	2	7.41
84	42	3	7.14
12	15	1	6.67
16	15	1	6.67
46	16	1	6.25
44	35	2	5.71
83	40	2	5
30	63	3	4.76
82	22	1	4.55
88	30	1	3.33
25	31	1	3.23
66	33	1	3.03
13	3	0	0
15	4	0	0
17	13	0	0
19	6	0	0
21	2	0	0
23	1	0	0
24	2	0	0
27	4	0	0
28	3	0	0
29	5	0	0
31	15	0	0
32	8	0	0
34	21	0	0
35	12	0	0
37	8	0	0
39	6	0	0
40	4	0	0
43	4	0	0
45	8	0	0
48	5	0	0
49	5	0	0
51	1	0	0
52	10	0	0
53	2	0	0
54	22	0	0
56	8	0	0
57	1	0	0
61	3	0	0
63	11	0	0
64	6	0	0
67	5	0	0
68	12	0	0
70	9	0	0
71	5	0	0
73	3	0	0
74	21	0	0
76	1	0	0
85	15	0	0
86	21	0	0
90	4	0	0
92	3	0	0
94	8	0	0
95	9	0	0
96	2	0	0
Regional Risk Analysis: Each Region vs All Other Regions:
Note: P-values are Bonferroni-corrected for multiple comparisons
Region	Region_Positive	Region_Total	Region_Prevalence	Other_Regions_Positive	Other_Regions_Total	Other_Regions_Prevalence	Prevalence_Difference	P_Value_TwoSided	P_Value_Higher	Adjusted_P_TwoSided	Adjusted_P_Higher	Significantly_Different	Significantly_Higher	Odds_Ratio	OR_CI_Lower	OR_CI_Upper
47	1	4	25	52	1031	5.04	19.96	0.189882	0.189882	1	1	FALSE	FALSE	6.251	0.117	79.376
26	1	5	20	52	1030	5.05	14.95	0.231527	0.231527	1	1	FALSE	FALSE	4.688	0.094	48.487
38	1	6	16.67	52	1029	5.05	11.62	0.27107	0.27107	1	1	FALSE	FALSE	3.749	0.078	34.367
87	3	24	12.5	50	1011	4.95	7.55	0.120111	0.120111	1	1	FALSE	FALSE	2.742	0.507	9.649
20	2	17	11.76	51	1018	5.01	6.75	0.214832	0.214832	1	1	FALSE	FALSE	2.525	0.273	11.322
42	2	17	11.76	51	1018	5.01	6.75	0.214832	0.214832	1	1	FALSE	FALSE	2.525	0.273	11.322
33	1	9	11.11	52	1026	5.07	6.04	0.3781	0.3781	1	1	FALSE	FALSE	2.339	0.052	18.001
41	1	9	11.11	52	1026	5.07	6.04	0.3781	0.3781	1	1	FALSE	FALSE	2.339	0.052	18.001
10	2	20	10	51	1015	5.02	4.98	0.27317	0.27317	1	1	FALSE	FALSE	2.098	0.23	9.157
11	1	10	10	52	1025	5.07	4.93	0.410226	0.410226	1	1	FALSE	FALSE	2.077	0.047	15.487
60	3	32	9.38	50	1003	4.99	4.39	0.222336	0.222336	1	1	FALSE	FALSE	1.97	0.372	6.696
69	1	11	9.09	52	1024	5.08	4.01	0.440721	0.440721	1	1	FALSE	FALSE	1.868	0.042	13.58
18	1	11	9.09	52	1024	5.08	4.01	0.440721	0.440721	1	1	FALSE	FALSE	1.868	0.042	13.58
14	1	11	9.09	52	1024	5.08	4.01	0.440721	0.440721	1	1	FALSE	FALSE	1.868	0.042	13.58
89	3	34	8.82	50	1001	5	3.82	0.250307	0.250307	1	1	FALSE	FALSE	1.839	0.348	6.215
50	1	12	8.33	52	1023	5.08	3.25	0.469668	0.469668	1	1	FALSE	FALSE	1.696	0.039	12.084
62	1	12	8.33	52	1023	5.08	3.25	0.469668	0.469668	1	1	FALSE	FALSE	1.696	0.039	12.084
80	4	49	8.16	49	986	4.97	3.19	0.310014	0.238586	1	1	FALSE	FALSE	1.699	0.427	4.947
81	3	39	7.69	50	996	5.02	2.67	0.445857	0.322134	1	1	FALSE	FALSE	1.576	0.3	5.262
36	1	13	7.69	52	1022	5.09	2.6	0.497144	0.497144	1	1	FALSE	FALSE	1.554	0.036	10.883
65	2	27	7.41	51	1008	5.06	2.35	0.644605	0.407178	1	1	FALSE	FALSE	1.5	0.168	6.303
84	3	42	7.14	50	993	5.04	2.1	0.470599	0.365612	1	1	FALSE	FALSE	1.45	0.277	4.815
12	1	15	6.67	52	1020	5.1	1.57	0.547971	0.547971	1	1	FALSE	FALSE	1.329	0.031	9.066
16	1	15	6.67	52	1020	5.1	1.57	0.547971	0.547971	1	1	FALSE	FALSE	1.329	0.031	9.066
46	1	16	6.25	52	1019	5.1	1.15	0.571459	0.571459	1	1	FALSE	FALSE	1.239	0.029	8.364
44	2	35	5.71	51	1000	5.1	0.61	0.698883	0.544997	1	1	FALSE	FALSE	1.128	0.128	4.625
83	2	40	5	51	995	5.13	-0.13	1	0.619512	1	1	FALSE	FALSE	0.974	0.111	3.958
30	3	63	4.76	50	972	5.14	-0.38	1	0.639999	1	1	FALSE	FALSE	0.922	0.179	2.99
82	1	22	4.55	52	1013	5.13	-0.58	1	0.689216	1	1	FALSE	FALSE	0.88	0.021	5.694
88	1	30	3.33	52	1005	5.17	-1.84	1	0.798123	1	1	FALSE	FALSE	0.632	0.015	3.974
25	1	31	3.23	52	1004	5.18	-1.95	1	0.80877	1	1	FALSE	FALSE	0.61	0.015	3.828
66	1	33	3.03	52	1002	5.19	-2.16	1	0.828436	1	1	FALSE	FALSE	0.571	0.014	3.565
40	0	4	0	53	1031	5.14	-5.14	1	1	1	1	FALSE	FALSE	0	0	28.49
15	0	4	0	53	1031	5.14	-5.14	1	1	1	1	FALSE	FALSE	0	0	28.49
90	0	4	0	53	1031	5.14	-5.14	1	1	1	1	FALSE	FALSE	0	0	28.49
27	0	4	0	53	1031	5.14	-5.14	1	1	1	1	FALSE	FALSE	0	0	28.49
92	0	3	0	53	1032	5.14	-5.14	1	1	1	1	FALSE	FALSE	0	0	45.326
13	0	3	0	53	1032	5.14	-5.14	1	1	1	1	FALSE	FALSE	0	0	45.326
43	0	4	0	53	1031	5.14	-5.14	1	1	1	1	FALSE	FALSE	0	0	28.49
61	0	3	0	53	1032	5.14	-5.14	1	1	1	1	FALSE	FALSE	0	0	45.326
73	0	3	0	53	1032	5.14	-5.14	1	1	1	1	FALSE	FALSE	0	0	45.326
28	0	3	0	53	1032	5.14	-5.14	1	1	1	1	FALSE	FALSE	0	0	45.326
48	0	5	0	53	1030	5.15	-5.15	1	1	1	1	FALSE	FALSE	0	0	20.572
67	0	5	0	53	1030	5.15	-5.15	1	1	1	1	FALSE	FALSE	0	0	20.572
64	0	6	0	53	1029	5.15	-5.15	1	1	1	1	FALSE	FALSE	0	0	16.016
49	0	5	0	53	1030	5.15	-5.15	1	1	1	1	FALSE	FALSE	0	0	20.572
39	0	6	0	53	1029	5.15	-5.15	1	1	1	1	FALSE	FALSE	0	0	16.016
29	0	5	0	53	1030	5.15	-5.15	1	1	1	1	FALSE	FALSE	0	0	20.572
19	0	6	0	53	1029	5.15	-5.15	1	1	1	1	FALSE	FALSE	0	0	16.016
71	0	5	0	53	1030	5.15	-5.15	1	1	1	1	FALSE	FALSE	0	0	20.572
37	0	8	0	53	1027	5.16	-5.16	1	1	1	1	FALSE	FALSE	0	0	11.06
45	0	8	0	53	1027	5.16	-5.16	1	1	1	1	FALSE	FALSE	0	0	11.06
56	0	8	0	53	1027	5.16	-5.16	1	1	1	1	FALSE	FALSE	0	0	11.06
94	0	8	0	53	1027	5.16	-5.16	1	1	1	1	FALSE	FALSE	0	0	11.06
32	0	8	0	53	1027	5.16	-5.16	1	1	1	1	FALSE	FALSE	0	0	11.06
95	0	9	0	53	1026	5.17	-5.17	1	1	1	1	FALSE	FALSE	0	0	9.567
52	0	10	0	53	1025	5.17	-5.17	1	1	1	1	FALSE	FALSE	0	0	8.423
70	0	9	0	53	1026	5.17	-5.17	1	1	1	1	FALSE	FALSE	0	0	9.567
68	0	12	0	53	1023	5.18	-5.18	1	1	1	1	FALSE	FALSE	0	0	6.79
63	0	11	0	53	1024	5.18	-5.18	1	1	1	1	FALSE	FALSE	0	0	7.52
35	0	12	0	53	1023	5.18	-5.18	1	1	1	1	FALSE	FALSE	0	0	6.79
17	0	13	0	53	1022	5.19	-5.19	1	1	1	1	FALSE	FALSE	0	0	6.187
85	0	15	0	53	1020	5.2	-5.2	1	1	1	1	FALSE	FALSE	0	0	5.251
31	0	15	0	53	1020	5.2	-5.2	1	1	1	1	FALSE	FALSE	0	0	5.251
34	0	21	0	53	1014	5.23	-5.23	0.620604	1	1	1	FALSE	FALSE	0	0	3.6
54	0	22	0	53	1013	5.23	-5.23	0.62292	1	1	1	FALSE	FALSE	0	0	3.419
86	0	21	0	53	1014	5.23	-5.23	0.620604	1	1	1	FALSE	FALSE	0	0	3.6
74	0	21	0	53	1014	5.23	-5.23	0.620604	1	1	1	FALSE	FALSE	0	0	3.6

## Sheet: F. tularensis
Summary Statistics:
Statistic	Value
Test Type	Fisher's Exact Test
P-value	0.670633
Significant (α=0.05)	No
Overall Prevalence (%)	0.1
Total Samples Tested	1035
Total Positive Cases	1
Number of Regions	76
Prevalence by Two-Digit Postal Region:
TwoDigits	Total_Tested	Positive_Cases	Prevalence_Percent
60	32	1	3.12
10	20	0	0
11	10	0	0
12	15	0	0
13	3	0	0
14	11	0	0
15	4	0	0
16	15	0	0
17	13	0	0
18	11	0	0
19	6	0	0
20	17	0	0
21	2	0	0
23	1	0	0
24	2	0	0
25	31	0	0
26	5	0	0
27	4	0	0
28	3	0	0
29	5	0	0
30	63	0	0
31	15	0	0
32	8	0	0
33	9	0	0
34	21	0	0
35	12	0	0
36	13	0	0
37	8	0	0
38	6	0	0
39	6	0	0
40	4	0	0
41	9	0	0
42	17	0	0
43	4	0	0
44	35	0	0
45	8	0	0
46	16	0	0
47	4	0	0
48	5	0	0
49	5	0	0
50	12	0	0
51	1	0	0
52	10	0	0
53	2	0	0
54	22	0	0
56	8	0	0
57	1	0	0
61	3	0	0
62	12	0	0
63	11	0	0
64	6	0	0
65	27	0	0
66	33	0	0
67	5	0	0
68	12	0	0
69	11	0	0
70	9	0	0
71	5	0	0
73	3	0	0
74	21	0	0
76	1	0	0
80	49	0	0
81	39	0	0
82	22	0	0
83	40	0	0
84	42	0	0
85	15	0	0
86	21	0	0
87	24	0	0
88	30	0	0
89	34	0	0
90	4	0	0
92	3	0	0
94	8	0	0
95	9	0	0
96	2	0	0
Regional Risk Analysis: Each Region vs All Other Regions:
Note: P-values are Bonferroni-corrected for multiple comparisons
Region	Region_Positive	Region_Total	Region_Prevalence	Other_Regions_Positive	Other_Regions_Total	Other_Regions_Prevalence	Prevalence_Difference	P_Value_TwoSided	P_Value_Higher	Adjusted_P_TwoSided	Adjusted_P_Higher	Significantly_Different	Significantly_Higher	Odds_Ratio	OR_CI_Lower	OR_CI_Upper
60	1	32	3.12	0	1003	0	3.12	0.030918	0.030918	1	1	FALSE	FALSE	#NUM!	0.804	#NUM!
68	0	12	0	1	1023	0.1	-0.1	1	1	1	1	FALSE	FALSE	0	0	3160.61
65	0	27	0	1	1008	0.1	-0.1	1	1	1	1	FALSE	FALSE	0	0	1423.63
81	0	39	0	1	996	0.1	-0.1	1	1	1	1	FALSE	FALSE	0	0	980.752
89	0	34	0	1	1001	0.1	-0.1	1	1	1	1	FALSE	FALSE	0	0	1127.99
69	0	11	0	1	1024	0.1	-0.1	1	1	1	1	FALSE	FALSE	0	0	3435.7
63	0	11	0	1	1024	0.1	-0.1	1	1	1	1	FALSE	FALSE	0	0	3435.7
84	0	42	0	1	993	0.1	-0.1	1	1	1	1	FALSE	FALSE	0	0	908.989
20	0	17	0	1	1018	0.1	-0.1	1	1	1	1	FALSE	FALSE	0	0	2253.22
85	0	15	0	1	1020	0.1	-0.1	1	1	1	1	FALSE	FALSE	0	0	2546.52
18	0	11	0	1	1024	0.1	-0.1	1	1	1	1	FALSE	FALSE	0	0	3435.7
83	0	40	0	1	995	0.1	-0.1	1	1	1	1	FALSE	FALSE	0	0	955.654
87	0	24	0	1	1011	0.1	-0.1	1	1	1	1	FALSE	FALSE	0	0	1601.78
11	0	10	0	1	1025	0.1	-0.1	1	1	1	1	FALSE	FALSE	0	0	3762.55
40	0	4	0	1	1031	0.1	-0.1	1	1	1	1	FALSE	FALSE	0	0	8687.82
30	0	63	0	1	972	0.1	-0.1	1	1	1	1	FALSE	FALSE	0	0	596.119
88	0	30	0	1	1005	0.1	-0.1	1	1	1	1	FALSE	FALSE	0	0	1280.38
37	0	8	0	1	1027	0.1	-0.1	1	1	1	1	FALSE	FALSE	0	0	4643.45
26	0	5	0	1	1030	0.1	-0.1	1	1	1	1	FALSE	FALSE	0	0	7138.06
34	0	21	0	1	1014	0.1	-0.1	1	1	1	1	FALSE	FALSE	0	0	1829.35
15	0	4	0	1	1031	0.1	-0.1	1	1	1	1	FALSE	FALSE	0	0	8687.82
50	0	12	0	1	1023	0.1	-0.1	1	1	1	1	FALSE	FALSE	0	0	3160.61
82	0	22	0	1	1013	0.1	-0.1	1	1	1	1	FALSE	FALSE	0	0	1746.79
54	0	22	0	1	1013	0.1	-0.1	1	1	1	1	FALSE	FALSE	0	0	1746.79
86	0	21	0	1	1014	0.1	-0.1	1	1	1	1	FALSE	FALSE	0	0	1829.35
25	0	31	0	1	1004	0.1	-0.1	1	1	1	1	FALSE	FALSE	0	0	1238.67
48	0	5	0	1	1030	0.1	-0.1	1	1	1	1	FALSE	FALSE	0	0	7138.06
66	0	33	0	1	1002	0.1	-0.1	1	1	1	1	FALSE	FALSE	0	0	1162.69
12	0	15	0	1	1020	0.1	-0.1	1	1	1	1	FALSE	FALSE	0	0	2546.52
80	0	49	0	1	986	0.1	-0.1	1	1	1	1	FALSE	FALSE	0	0	775.281
62	0	12	0	1	1023	0.1	-0.1	1	1	1	1	FALSE	FALSE	0	0	3160.61
10	0	20	0	1	1015	0.1	-0.1	1	1	1	1	FALSE	FALSE	0	0	1919.9
42	0	17	0	1	1018	0.1	-0.1	1	1	1	1	FALSE	FALSE	0	0	2253.22
45	0	8	0	1	1027	0.1	-0.1	1	1	1	1	FALSE	FALSE	0	0	4643.45
67	0	5	0	1	1030	0.1	-0.1	1	1	1	1	FALSE	FALSE	0	0	7138.06
44	0	35	0	1	1000	0.1	-0.1	1	1	1	1	FALSE	FALSE	0	0	1095.23
56	0	8	0	1	1027	0.1	-0.1	1	1	1	1	FALSE	FALSE	0	0	4643.45
95	0	9	0	1	1026	0.1	-0.1	1	1	1	1	FALSE	FALSE	0	0	4157.27
38	0	6	0	1	1029	0.1	-0.1	1	1	1	1	FALSE	FALSE	0	0	6055.72
47	0	4	0	1	1031	0.1	-0.1	1	1	1	1	FALSE	FALSE	0	0	8687.82
16	0	15	0	1	1020	0.1	-0.1	1	1	1	1	FALSE	FALSE	0	0	2546.52
33	0	9	0	1	1026	0.1	-0.1	1	1	1	1	FALSE	FALSE	0	0	4157.27
90	0	4	0	1	1031	0.1	-0.1	1	1	1	1	FALSE	FALSE	0	0	8687.82
27	0	4	0	1	1031	0.1	-0.1	1	1	1	1	FALSE	FALSE	0	0	8687.82
41	0	9	0	1	1026	0.1	-0.1	1	1	1	1	FALSE	FALSE	0	0	4157.27
64	0	6	0	1	1029	0.1	-0.1	1	1	1	1	FALSE	FALSE	0	0	6055.72
52	0	10	0	1	1025	0.1	-0.1	1	1	1	1	FALSE	FALSE	0	0	3762.55
94	0	8	0	1	1027	0.1	-0.1	1	1	1	1	FALSE	FALSE	0	0	4643.45
70	0	9	0	1	1026	0.1	-0.1	1	1	1	1	FALSE	FALSE	0	0	4157.27
92	0	3	0	1	1032	0.1	-0.1	1	1	1	1	FALSE	FALSE	0	0	11091.2
17	0	13	0	1	1022	0.1	-0.1	1	1	1	1	FALSE	FALSE	0	0	2925.88
49	0	5	0	1	1030	0.1	-0.1	1	1	1	1	FALSE	FALSE	0	0	7138.06
39	0	6	0	1	1029	0.1	-0.1	1	1	1	1	FALSE	FALSE	0	0	6055.72
29	0	5	0	1	1030	0.1	-0.1	1	1	1	1	FALSE	FALSE	0	0	7138.06
31	0	15	0	1	1020	0.1	-0.1	1	1	1	1	FALSE	FALSE	0	0	2546.52
13	0	3	0	1	1032	0.1	-0.1	1	1	1	1	FALSE	FALSE	0	0	11091.2
19	0	6	0	1	1029	0.1	-0.1	1	1	1	1	FALSE	FALSE	0	0	6055.72
43	0	4	0	1	1031	0.1	-0.1	1	1	1	1	FALSE	FALSE	0	0	8687.82
61	0	3	0	1	1032	0.1	-0.1	1	1	1	1	FALSE	FALSE	0	0	11091.2
14	0	11	0	1	1024	0.1	-0.1	1	1	1	1	FALSE	FALSE	0	0	3435.7
36	0	13	0	1	1022	0.1	-0.1	1	1	1	1	FALSE	FALSE	0	0	2925.88
74	0	21	0	1	1014	0.1	-0.1	1	1	1	1	FALSE	FALSE	0	0	1829.35
71	0	5	0	1	1030	0.1	-0.1	1	1	1	1	FALSE	FALSE	0	0	7138.06
73	0	3	0	1	1032	0.1	-0.1	1	1	1	1	FALSE	FALSE	0	0	11091.2
46	0	16	0	1	1019	0.1	-0.1	1	1	1	1	FALSE	FALSE	0	0	2391.05
32	0	8	0	1	1027	0.1	-0.1	1	1	1	1	FALSE	FALSE	0	0	4643.45
28	0	3	0	1	1032	0.1	-0.1	1	1	1	1	FALSE	FALSE	0	0	11091.2
35	0	12	0	1	1023	0.1	-0.1	1	1	1	1	FALSE	FALSE	0	0	3160.61

## Sheet: Chlamydiales
Summary Statistics:
Statistic	Value
Test Type	Fisher's Exact Test
P-value	0.300670
Significant (α=0.05)	No
Overall Prevalence (%)	1.84
Total Samples Tested	1035
Total Positive Cases	19
Number of Regions	76
Prevalence by Two-Digit Postal Region:
TwoDigits	Total_Tested	Positive_Cases	Prevalence_Percent
61	3	1	33.33
27	4	1	25
40	4	1	25
67	5	1	20
33	9	1	11.11
10	20	2	10
18	11	1	9.09
62	12	1	8.33
20	17	1	5.88
54	22	1	4.55
80	49	2	4.08
65	27	1	3.7
88	30	1	3.33
66	33	1	3.03
44	35	1	2.86
83	40	1	2.5
30	63	1	1.59
11	10	0	0
12	15	0	0
13	3	0	0
14	11	0	0
15	4	0	0
16	15	0	0
17	13	0	0
19	6	0	0
21	2	0	0
23	1	0	0
24	2	0	0
25	31	0	0
26	5	0	0
28	3	0	0
29	5	0	0
31	15	0	0
32	8	0	0
34	21	0	0
35	12	0	0
36	13	0	0
37	8	0	0
38	6	0	0
39	6	0	0
41	9	0	0
42	17	0	0
43	4	0	0
45	8	0	0
46	16	0	0
47	4	0	0
48	5	0	0
49	5	0	0
50	12	0	0
51	1	0	0
52	10	0	0
53	2	0	0
56	8	0	0
57	1	0	0
60	32	0	0
63	11	0	0
64	6	0	0
68	12	0	0
69	11	0	0
70	9	0	0
71	5	0	0
73	3	0	0
74	21	0	0
76	1	0	0
81	39	0	0
82	22	0	0
84	42	0	0
85	15	0	0
86	21	0	0
87	24	0	0
89	34	0	0
90	4	0	0
92	3	0	0
94	8	0	0
95	9	0	0
96	2	0	0
Regional Risk Analysis: Each Region vs All Other Regions:
Note: P-values are Bonferroni-corrected for multiple comparisons
Region	Region_Positive	Region_Total	Region_Prevalence	Other_Regions_Positive	Other_Regions_Total	Other_Regions_Prevalence	Prevalence_Difference	P_Value_TwoSided	P_Value_Higher	Adjusted_P_TwoSided	Adjusted_P_Higher	Significantly_Different	Significantly_Higher	Odds_Ratio	OR_CI_Lower	OR_CI_Upper
61	1	3	33.33	18	1032	1.74	31.59	0.054119	0.054119	1	1	FALSE	FALSE	27.662	0.453	553.398
40	1	4	25	18	1031	1.75	23.25	0.071533	0.071533	1	1	FALSE	FALSE	18.524	0.339	243.708
27	1	4	25	18	1031	1.75	23.25	0.071533	0.071533	1	1	FALSE	FALSE	18.524	0.339	243.708
67	1	5	20	18	1030	1.75	18.25	0.088644	0.088644	1	1	FALSE	FALSE	13.922	0.271	150.296
33	1	9	11.11	18	1026	1.75	9.36	0.154145	0.154145	1	1	FALSE	FALSE	6.964	0.15	56.88
10	2	20	10	17	1015	1.67	8.33	0.049842	0.049842	1	1	FALSE	FALSE	6.494	0.679	30.898
18	1	11	9.09	18	1024	1.76	7.33	0.185197	0.185197	1	1	FALSE	FALSE	5.567	0.122	43.056
62	1	12	8.33	18	1023	1.76	6.57	0.200316	0.200316	1	1	FALSE	FALSE	5.058	0.112	38.472
20	1	17	5.88	18	1018	1.77	4.11	0.272005	0.272005	1	1	FALSE	FALSE	3.465	0.078	24.844
54	1	22	4.55	18	1013	1.78	2.77	0.337577	0.337577	1	1	FALSE	FALSE	2.628	0.06	18.291
80	2	49	4.08	17	986	1.72	2.36	0.225834	0.225834	1	1	FALSE	FALSE	2.422	0.264	10.694
65	1	27	3.7	18	1008	1.79	1.91	0.397526	0.397526	1	1	FALSE	FALSE	2.113	0.049	14.44
88	1	30	3.33	18	1005	1.79	1.54	0.430989	0.430989	1	1	FALSE	FALSE	1.889	0.044	12.81
66	1	33	3.03	18	1002	1.8	1.23	0.462686	0.462686	1	1	FALSE	FALSE	1.707	0.04	11.503
44	1	35	2.86	18	1000	1.8	1.06	0.48288	0.48288	1	1	FALSE	FALSE	1.604	0.037	10.771
83	1	40	2.5	18	995	1.81	0.69	0.530266	0.530266	1	1	FALSE	FALSE	1.391	0.033	9.275
30	1	63	1.59	18	972	1.85	-0.26	1	0.700026	1	1	FALSE	FALSE	0.855	0.02	5.596
26	0	5	0	19	1030	1.84	-1.84	1	1	1	1	FALSE	FALSE	0	0	61.492
15	0	4	0	19	1031	1.84	-1.84	1	1	1	1	FALSE	FALSE	0	0	85.056
48	0	5	0	19	1030	1.84	-1.84	1	1	1	1	FALSE	FALSE	0	0	61.492
47	0	4	0	19	1031	1.84	-1.84	1	1	1	1	FALSE	FALSE	0	0	85.056
90	0	4	0	19	1031	1.84	-1.84	1	1	1	1	FALSE	FALSE	0	0	85.056
92	0	3	0	19	1032	1.84	-1.84	1	1	1	1	FALSE	FALSE	0	0	134.195
49	0	5	0	19	1030	1.84	-1.84	1	1	1	1	FALSE	FALSE	0	0	61.492
29	0	5	0	19	1030	1.84	-1.84	1	1	1	1	FALSE	FALSE	0	0	61.492
13	0	3	0	19	1032	1.84	-1.84	1	1	1	1	FALSE	FALSE	0	0	134.195
43	0	4	0	19	1031	1.84	-1.84	1	1	1	1	FALSE	FALSE	0	0	85.056
71	0	5	0	19	1030	1.84	-1.84	1	1	1	1	FALSE	FALSE	0	0	61.492
73	0	3	0	19	1032	1.84	-1.84	1	1	1	1	FALSE	FALSE	0	0	134.195
28	0	3	0	19	1032	1.84	-1.84	1	1	1	1	FALSE	FALSE	0	0	134.195
11	0	10	0	19	1025	1.85	-1.85	1	1	1	1	FALSE	FALSE	0	0	25.531
37	0	8	0	19	1027	1.85	-1.85	1	1	1	1	FALSE	FALSE	0	0	33.387
45	0	8	0	19	1027	1.85	-1.85	1	1	1	1	FALSE	FALSE	0	0	33.387
56	0	8	0	19	1027	1.85	-1.85	1	1	1	1	FALSE	FALSE	0	0	33.387
95	0	9	0	19	1026	1.85	-1.85	1	1	1	1	FALSE	FALSE	0	0	28.957
38	0	6	0	19	1029	1.85	-1.85	1	1	1	1	FALSE	FALSE	0	0	48.147
41	0	9	0	19	1026	1.85	-1.85	1	1	1	1	FALSE	FALSE	0	0	28.957
64	0	6	0	19	1029	1.85	-1.85	1	1	1	1	FALSE	FALSE	0	0	48.147
52	0	10	0	19	1025	1.85	-1.85	1	1	1	1	FALSE	FALSE	0	0	25.531
94	0	8	0	19	1027	1.85	-1.85	1	1	1	1	FALSE	FALSE	0	0	33.387
70	0	9	0	19	1026	1.85	-1.85	1	1	1	1	FALSE	FALSE	0	0	28.957
39	0	6	0	19	1029	1.85	-1.85	1	1	1	1	FALSE	FALSE	0	0	48.147
19	0	6	0	19	1029	1.85	-1.85	1	1	1	1	FALSE	FALSE	0	0	48.147
32	0	8	0	19	1027	1.85	-1.85	1	1	1	1	FALSE	FALSE	0	0	33.387
68	0	12	0	19	1023	1.86	-1.86	1	1	1	1	FALSE	FALSE	0	0	20.618
69	0	11	0	19	1024	1.86	-1.86	1	1	1	1	FALSE	FALSE	0	0	22.823
63	0	11	0	19	1024	1.86	-1.86	1	1	1	1	FALSE	FALSE	0	0	22.823
85	0	15	0	19	1020	1.86	-1.86	1	1	1	1	FALSE	FALSE	0	0	15.991
50	0	12	0	19	1023	1.86	-1.86	1	1	1	1	FALSE	FALSE	0	0	20.618
12	0	15	0	19	1020	1.86	-1.86	1	1	1	1	FALSE	FALSE	0	0	15.991
16	0	15	0	19	1020	1.86	-1.86	1	1	1	1	FALSE	FALSE	0	0	15.991
17	0	13	0	19	1022	1.86	-1.86	1	1	1	1	FALSE	FALSE	0	0	18.816
31	0	15	0	19	1020	1.86	-1.86	1	1	1	1	FALSE	FALSE	0	0	15.991
14	0	11	0	19	1024	1.86	-1.86	1	1	1	1	FALSE	FALSE	0	0	22.823
36	0	13	0	19	1022	1.86	-1.86	1	1	1	1	FALSE	FALSE	0	0	18.816
46	0	16	0	19	1019	1.86	-1.86	1	1	1	1	FALSE	FALSE	0	0	14.871
35	0	12	0	19	1023	1.86	-1.86	1	1	1	1	FALSE	FALSE	0	0	20.618
34	0	21	0	19	1014	1.87	-1.87	1	1	1	1	FALSE	FALSE	0	0	10.995
86	0	21	0	19	1014	1.87	-1.87	1	1	1	1	FALSE	FALSE	0	0	10.995
42	0	17	0	19	1018	1.87	-1.87	1	1	1	1	FALSE	FALSE	0	0	13.896
74	0	21	0	19	1014	1.87	-1.87	1	1	1	1	FALSE	FALSE	0	0	10.995
87	0	24	0	19	1011	1.88	-1.88	1	1	1	1	FALSE	FALSE	0	0	9.498
82	0	22	0	19	1013	1.88	-1.88	1	1	1	1	FALSE	FALSE	0	0	10.447
60	0	32	0	19	1003	1.89	-1.89	1	1	1	1	FALSE	FALSE	0	0	6.949
25	0	31	0	19	1004	1.89	-1.89	1	1	1	1	FALSE	FALSE	0	0	7.189
89	0	34	0	19	1001	1.9	-1.9	1	1	1	1	FALSE	FALSE	0	0	6.507
81	0	39	0	19	996	1.91	-1.91	1	1	1	1	FALSE	FALSE	0	0	5.609
84	0	42	0	19	993	1.91	-1.91	1	1	1	1	FALSE	FALSE	0	0	5.177

[truncated: 1 more sheets: Total_Pathogen_Analysis]
