# Supplementary material for: Surveillance of tick-borne pathogens in ticks collected from Swiss residents
Source: Parasit Vectors. 2026 May 4;19:255. doi: 10.1186/s13071-026-07363-8 (PMC13285383; doi:10.1186/s13071-026-07363-8)
Supplement: Supplementary file 6 — Supplementary Material 6. [file 13071_2026_7363_MOESM6_ESM.xlsx]

## Sheet: Sample_Distribution
Elevation_bin	Elevation_category	Sample_count	Mean_elevation
200	200-399m	75	342.68
400	400-599m	513	504.152
600	600-799m	252	678.008
800	800-999m	78	886.513
1000	1000-1199m	45	1086.07
1200	1200-1399m	25	1293
1400	1400-1599m	14	1440.71
1600	1600-1799m	1	1734
1800	1800-1999m	4	1848.25
2200	2200-2399m	1	2210
2400	2400-2599m	1	2567

## Sheet: Pathogen_Prevalence
Elevation_bin	Elevation_category	Sample_count	Borrelia spp.	Borrelia spp., rate (%)	Borrelia miyamotoi	Borrelia miyamotoi, rate (%)	Rickettsia spp.	Rickettsia spp., rate (%)	Rickettsia helvetica	Rickettsia helvetica, rate (%)	Anaplasma phagocytophilum	Anaplasma phagocytophilum, rate (%)	Babesia spp.	Babesia spp., rate (%)	Babesia microti	Babesia microti, rate (%)	Neoehrlichia mikurensis	Neoehrlichia mikurensis, rate (%)	Francisella tularensis	Francisella tularensis, rate (%)	Chlamydiales	Chlamydiales, rate (%)	Total pathogens	Total pathogen, rate (%)
200	200-399m	75	10	13.3333	2	2.66667	11	14.6667	3	4	0	0	3	4	0	0	5	6.66667	0	0	3	4	25	33.3333
400	400-599m	513	89	17.3489	12	2.33918	69	13.4503	27	5.26316	11	2.14425	8	1.55945	1	0.194932	30	5.84795	1	0.194932	9	1.75439	191	37.232
600	600-799m	252	41	16.2698	4	1.5873	26	10.3175	6	2.38095	5	1.98413	7	2.77778	2	0.793651	10	3.96825	0	0	4	1.5873	73	28.9683
800	800-999m	78	9	11.5385	1	1.28205	8	10.2564	2	2.5641	1	1.28205	0	0	0	0	4	5.12821	0	0	1	1.28205	18	23.0769
1000	1000-1199m	45	5	11.1111	1	2.22222	7	15.5556	5	11.1111	0	0	0	0	0	0	1	2.22222	0	0	1	2.22222	12	26.6667
1200	1200-1399m	25	5	20	1	4	4	16	1	4	0	0	0	0	0	0	2	8	0	0	0	0	9	36
1400	1400-1599m	14	3	21.4286	0	0	3	21.4286	1	7.14286	1	7.14286	0	0	0	0	0	0	0	0	0	0	6	42.8571
1600	1600-1799m	1	0	0	0	0	0	0	0	0	0	0	0	0	0	0	0	0	0	0	0	0	0	0
1800	1800-1999m	4	2	50	0	0	0	0	0	0	0	0	0	0	0	0	0	0	0	0	0	0	2	50
2200	2200-2399m	1	0	0	0	0	0	0	0	0	0	0	0	0	0	0	0	0	0	0	0	0	0	0
2400	2400-2599m	1	0	0	0	0	0	0	0	0	1	100	0	0	0	0	0	0	0	0	0	0	1	100

## Sheet: Regression_Results
Pathogen	Slope	P_value	R_squared	Significant	Direction
Anaplasma phagocytophilum	3.0428e-05	0.0689073	0.00328209	FALSE	Increases with altitude
Neoehrlichia mikurensis	-3.73158e-05	0.170372	0.00186578	FALSE	Decreases with altitude
Babesia spp.	-1.98271e-05	0.223755	0.00146949	FALSE	Decreases with altitude
Chlamydiales	-1.4773e-05	0.36476	0.0008158	FALSE	Decreases with altitude
Francisella tularensis	-2.43481e-06	0.529794	0.000392159	FALSE	Decreases with altitude
Rickettsia helvetica	3.17375e-05	0.586184	0.000701158	FALSE	Increases with altitude
Borrelia miyamotoi	-8.53422e-06	0.627389	0.000234069	FALSE	Decreases with altitude
Rickettsia spp.	-1.7473e-05	0.669903	0.000180526	FALSE	Decreases with altitude
Babesia microti	-2.0082e-06	0.764577	8.91023e-05	FALSE	Decreases with altitude
Borrelia spp.	-2.28849e-06	0.959834	2.51993e-06	FALSE	Decreases with altitude
Any pathogen	-6.4608e-05	0.265897	0.00122904	FALSE	Decreases with altitude
