# Supplementary material for: Surveillance of tick-borne pathogens in ticks collected from Swiss residents
Source: Parasit Vectors. 2026 May 4;19:255. doi: 10.1186/s13071-026-07363-8 (PMC13285383; doi:10.1186/s13071-026-07363-8)
Supplement: Supplementary file 7 — Supplementary Material 7. [file 13071_2026_7363_MOESM7_ESM.xlsx]

## Sheet: Tick_TBP_Prevalence
year	month	total_ticks	Borrelia spp.	Borrelia spp., rate (%)	B. miyamotoi	B. miyamotoi, rate (%)	Rickettsia spp.	Rickettsia spp., rate (%)	R. helvetica	R. helvetica, rate (%)	A. phagocytophilum	A. phagocytophilum, rate (%)	Babesia spp.	Babesia spp., rate (%)	B. microti	B. microti, rate (%)	N.mikurensis	N. mikurensis, rate (%)	F. tularensis	F. tularensis, rate (%)	Chlamydiales	Chlamydiales, rate (%)	Coxiella spp.	Coxiella spp., rate (%)	Total infected ticks	Total infected ticks, rate (%)
2018	February	2	0	0	0	0	0	0	0	0	0	0	0	0	0	0	0	0	0	0	0	0	0	0	0	0
2018	April	36	4	11.11	0	0	6	16.67	6	16.67	0	0	2	5.56	1	2.78	2	5.56	0	0	2	5.56	0	0	11	30.56
2018	May	112	20	17.86	2	1.79	18	16.07	17	15.18	0	0	3	2.68	0	0	10	8.93	0	0	4	3.57	0	0	45	40.18
2018	June	159	19	11.95	1	0.63	15	9.43	13	8.18	2	1.26	2	1.26	0	0	6	3.77	0	0	6	3.77	0	0	43	27.04
2018	July	77	11	14.29	0	0	9	11.69	7	9.09	0	0	4	5.19	1	1.3	4	5.19	0	0	1	1.3	0	0	23	29.87
2018	August	20	5	25	1	5	3	15	2	10	0	0	0	0	0	0	2	10	0	0	0	0	0	0	7	35
2018	September	34	5	14.71	0	0	2	5.88	2	5.88	3	8.82	0	0	0	0	1	2.94	1	2.94	2	5.88	0	0	11	32.35
2018	October	4	1	25	0	0	0	0	0	0	1	25	0	0	0	0	0	0	0	0	0	0	0	0	2	50
2018	November	2	1	50	0	0	1	50	0	0	1	50	0	0	0	0	0	0	0	0	0	0	0	0	2	100
2019	February	1	0	0	0	0	0	0	0	0	0	0	0	0	0	0	0	0	0	0	0	0	0	0	0	0
2019	March	2	0	0	0	0	0	0	0	0	0	0	0	0	0	0	0	0	0	0	0	0	0	0	0	0
2019	April	43	6	13.95	0	0	6	13.95	0	0	1	2.33	1	2.33	0	0	2	4.65	0	0	1	2.33	0	0	15	34.88
2019	May	41	6	14.63	0	0	7	17.07	0	0	0	0	1	2.44	1	2.44	2	4.88	0	0	0	0	0	0	14	34.15
2019	June	34	4	11.76	0	0	6	17.65	0	0	5	14.71	0	0	0	0	2	5.88	0	0	0	0	0	0	16	47.06
2019	July	1	0	0	0	0	0	0	0	0	0	0	0	0	0	0	0	0	0	0	0	0	0	0	0	0
2019	August	1	0	0	0	0	0	0	0	0	0	0	0	0	0	0	0	0	0	0	0	0	0	0	0	0
2020	February	2	0	0	0	0	1	50	0	0	0	0	0	0	0	0	0	0	0	0	0	0	0	0	1	50
2020	March	10	2	20	0	0	0	0	0	0	0	0	0	0	0	0	1	10	0	0	0	0	0	0	3	30
2020	April	43	8	18.6	0	0	4	9.3	0	0	1	2.33	0	0	0	0	1	2.33	0	0	1	2.33	0	0	14	32.56
2020	May	130	21	16.15	6	4.62	16	12.31	0	0	1	0.77	1	0.77	0	0	8	6.15	0	0	1	0.77	0	0	43	33.08
2020	June	154	26	16.88	6	3.9	22	14.29	0	0	2	1.3	3	1.95	0	0	5	3.25	0	0	1	0.65	0	0	51	33.12
2020	July	67	12	17.91	4	5.97	7	10.45	0	0	1	1.49	1	1.49	0	0	0	0	0	0	0	0	0	0	18	26.87
2020	August	30	9	30	1	3.33	4	13.33	0	0	0	0	0	0	0	0	4	13.33	0	0	0	0	0	0	12	40
2020	September	26	6	23.08	0	0	4	15.38	0	0	1	3.85	0	0	0	0	1	3.85	0	0	0	0	0	0	11	42.31
2020	October	7	1	14.29	0	0	0	0	0	0	0	0	0	0	0	0	1	14.29	0	0	0	0	0	0	2	28.57
2020	November	9	4	44.44	0	0	2	22.22	0	0	0	0	0	0	0	0	1	11.11	0	0	0	0	0	0	6	66.67
2020	December	9	1	11.11	0	0	1	11.11	0	0	0	0	0	0	0	0	0	0	0	0	0	0	0	0	2	22.22

## Sheet: Monthly_Tick_Analysis
month	month_num	tick_count	expected	residual	std_residual	individual_p_value	significant	interpretation
February	2	5	96	-91	-9.28765	0	TRUE	Significantly Lower
March	3	12	96	-84	-8.57321	0	TRUE	Significantly Lower
April	4	122	96	26	2.65361	0.00796349	TRUE	Significantly Higher
May	5	283	96	187	19.0856	0	TRUE	Significantly Higher
June	6	347	96	251	25.6176	0	TRUE	Significantly Higher
July	7	145	96	49	5.00104	5.70214e-07	TRUE	Significantly Higher
August	8	51	96	-45	-4.59279	4.37352e-06	TRUE	Significantly Lower
September	9	60	96	-36	-3.67423	0.000238563	TRUE	Significantly Lower
October	10	11	96	-85	-8.67528	0	TRUE	Significantly Lower
November	11	11	96	-85	-8.67528	0	TRUE	Significantly Lower
December	12	9	96	-87	-8.8794	0	TRUE	Significantly Lower

## Sheet: Monthly_Infection_Analysis
month	total_ticks	total_infected	infection_rate	expected_infections	month_p_value	significantly_different
February	5	1	20	1.66667	0.527089	FALSE
March	12	3	25	4	0.540291	FALSE
April	122	40	32.7869	40.6667	0.89812	FALSE
May	283	102	36.0424	94.3333	0.333663	FALSE
June	347	110	31.7003	115.667	0.518726	FALSE
July	145	41	28.2759	48.3333	0.196397	FALSE
August	51	19	37.2549	17	0.552453	FALSE
September	60	22	36.6667	20	0.583882	FALSE
October	11	4	36.3636	3.66667	0.83117	FALSE
November	11	8	72.7273	3.66667	0.00557799	TRUE
December	9	2	22.2222	3	0.4795	FALSE

## Sheet: Pathogen_Summary
Pathogen	Total_Positive_Cases	Test_Method	Chi_Square_Statistic	Chi_Square_P_Value	Significant_Pattern	Peak_Month	Peak_Month_P_Value	N_Significant_Months
Borrelia spp.	172	Fisher's Exact (simulated)	Fisher's Exact	0.212279	NO	No significant pattern	0.212279	0
B. miyamotoi	21	Fisher's Exact (simulated)	Fisher's Exact	0.590741	NO	No significant pattern	0.590741	0
Rickettsia spp.	134	Fisher's Exact (simulated)	Fisher's Exact	0.693731	NO	No significant pattern	0.693731	0
R. helvetica	47	Fisher's Exact (simulated)	Fisher's Exact	0.980602	NO	No significant pattern	0.980602	0
A. phagocytophilum	19	Fisher's Exact (simulated)	Fisher's Exact	0.015998	YES	September	0.004562	1
Babesia spp.	18	Fisher's Exact (simulated)	Fisher's Exact	0.805419	NO	No significant pattern	0.805419	0
N. mikurensis	53	Fisher's Exact (simulated)	Fisher's Exact	0.175482	NO	No significant pattern	0.175482	0
Chlamydiales	19	Fisher's Exact (simulated)	Fisher's Exact	0.80352	NO	No significant pattern	0.80352	0
